# Supplementary material for: De novo biosynthesis of the hops bioactive flavonoid xanthohumol in yeast
Source: Nat Commun. 2024 Jan 4;15:253. doi: 10.1038/s41467-023-44654-5 (PMC10766616; doi:10.1038/s41467-023-44654-5)
Supplement: Supplementary file 4 — Supplementary Data 1 [file 41467_2023_44654_MOESM4_ESM.xlsx]

## Sheet: Sheet1
Supplementary Data 1. Overview of species and substrate specificity of 13 PTase enzymes in this study.
Enzyme	Species	Substrate specificity		Refs
		Acceptor	Prenyl donor
HlPT1L	Humulus lupulus	Naringenin chalcone	DMAPP, GPP	1
		Phlorisovalerophenone
		Phlorisobutyrophenone
HlPT-1	Humulus lupulus	Naringenin chalcone	DMAPP	2
		Phlorisovalerophenone
		Phlorisobutyrophenone
		Phlormethylbutanophenone
MaIDT	Morus alba	Isoliquiritigenin	DMAPP, GPP	3
		2',4'-dihydroxychalcone
		2,4,2',4'-tetrahydroxychalcone
		Butein
		Genistein
		2′-hydroxygenistein
		Apigenin
CtIDT	Cudrania tricuspidata	Isoliquiritigenin	DMAPP, GPP	3
		2',4'-dihydroxychalcone
		2,4,2',4'-tetrahydroxychalcone
		Butein
		Genistein
		2′-hydroxygenistein
GuILDT	Glycyrrhiza uralensis	Naringenin chalcone	DMAPP	4
		Isoliquiritigenin
		2',4'-dihydroxychalcone
		2,4,2',4'-tetrahydroxychalcone
SfiLDT	Sophora flavescens	Isoliquiritigenin	DMAPP	5
SfFPT	Sophora flavescens	Naringenin	DMAPP, GPP	6
		Liquiritigenin
		Hesperetin
		other flavonoids
LaPT1	Lupinus albus	Genistein	DMAPP	7
		2’-hydroxygenistein
AhR4DT-1	Arachis hypogaea	Piceatannol	DMAPP	8
		Resveratrol
		Pinosylvin
		Oxyresveratrol
PcM4DT	Psoralea corylifolia	Maackiain	DMAPP	9
		3-hydroxy-9-methoxy-pterocarpan
CsPT3	Cannabis sativa	Chrysoeriol	DMAPP, GPP	10
		Apigenin
CsPT4	Cannabis sativa	Olivetolic acid	GPP	11
NphB	Streptomyces sp. CL190	Orsellinic acid	GPP	12
		Divarinolic acid
		Olivetolic acid
References
1	Li, H. et al. A Heteromeric Membrane-Bound Prenyltransferase Complex from Hop Catalyzes Three Sequential Aromatic Prenylations in the Bitter Acid Pathway. Plant. Physiol. 167, 650-659 (2015).
2	Tsurumaru, Y. et al. An aromatic prenyltransferase-like gene HlPT-1 preferentially expressed in lupulin glands of hop. Plant. Biotechnol. 27, 199–204 (2010).
3	Wang, R. et al. Molecular characterization and phylogenetic analysis of two novel regio-specific flavonoid prenyltransferases from Morus alba and Cudrania tricuspidata. J. Biol. Chem. 289, 35815-35825 (2014).
4	Li, J. et al. Biocatalytic access to diverse prenylflavonoids by combining a regiospecific C-prenyltransferase and a stereospecific chalcone isomerase. Acta Pharm. Sin. B 8, 678-686 (2018).
5	Sasaki, K., Tsurumaru, Y., Yamamoto, H. & Yazaki, K. Molecular characterization of a membrane-bound prenyltransferase specific for isoflavone from Sophora flavescens. J. Biol. Chem. 286, 24125-24134 (2011).
6	Chen, R. et al. Regio- and Stereospecific Prenylation of Flavonoids by Sophora flavescens Prenyltransferase. Adv. Synth. Catal. 355, 1817-1828 (2013).
7	Shen, G. et al. Characterization of an isoflavonoid-specific prenyltransferase from Lupinus albus. Plant. Physiol. 159, 70-80 (2012).
8	Yang, T. et al. Stilbenoid prenyltransferases define key steps in the diversification of peanut phytoalexins. J. Biol. Chem. 293, 28-46 (2018).
9	He, J. et al. Regio-specific prenylation of pterocarpans by a membrane-bound prenyltransferase from Psoralea corylifolia. Org. Biomol. Chem. 16, 6760-6766 (2018).
10	Rea, K.A. et al. Biosynthesis of cannflavins A and B from Cannabis sativa L. Phytochemistry 164, 162-171 (2019).
11	Luo, X. et al. Complete biosynthesis of cannabinoids and their unnatural analogues in yeast. Nature 567, 123-126 (2019).
12	Qian, S., Clomburg, J.M. & Gonzalez, R. Engineering Escherichia coli as a platform for the in vivo synthesis of prenylated aromatics. Biotechnol. Bioeng. 116, 1116-1127 (2019).
