# Supplementary material for: De novo biosynthesis of the hops bioactive flavonoid xanthohumol in yeast
Source: Nat Commun. 2024 Jan 4;15:253. doi: 10.1038/s41467-023-44654-5 (PMC10766616; doi:10.1038/s41467-023-44654-5)
Supplement: Supplementary file 5 — Supplementary Data 2 [file 41467_2023_44654_MOESM5_ESM.xlsx]

## Sheet: Sheet1
Supplementary Data 2. S. cerevisiae strains used in this study.
Strains	Genotype
CEN.PK113-11C	MATa, MAL2-8c, SUC2, his3Δ1, ura3-52
SY03	MATa, MAL2-8c, SUC2, his3Δ, ura3-52, gal80Δ, XI-5::PTEF1-Cas9-TCYC1
YS103	MATa, MAL2-8c, SUC2, his3Δ, ura3-52, gal80Δ, XI-5::PTEF1-Cas9-TCYC1, X-2::(PGAL1-HlCCL1-TADH1)+(PGAL10-FjTAL-TCYC1), XII-1::(PGAL1-CHS_H1-TTDH2)+ (PGAL10-HlCHIL2-TFBA1), XII-5::(PGAL1-HlOMT1-TpYX212)+ (PGAL10-HlPT1L-TADH1)
YS107	MATa, MAL2-8c, SUC2, his3Δ, ura3-52, gal80Δ, XI-5::PTEF1-Cas9-TCYC1, X-2::(PGAL1-HlCCL1-TADH1)+(PGAL10-FjTAL-TCYC1), XII-1::(PGAL1-CHS_H1-TTDH2)+ (PGAL10-HlCHIL2-TFBA1), XII-5::(PGAL1-HlOMT1-TpYX212)+ (PGAL10-HlPT1L-TADH1), aro10∆::(PGAL1-ARO4K229L-TENO2)+(PGAL10-ARO7G141S-THIS3)
YS111	MATa, MAL2-8c, SUC2, his3Δ, ura3-52, gal80Δ, XI-5::PTEF1-Cas9-TCYC1, X-2::(PGAL1-HlCCL1-TADH1)+(PGAL10-FjTAL-TCYC1), XII-1::(PGAL1-CHS_H1-TTDH2)+ (PGAL10-HlCHIL2-TFBA1), XII-5::(PGAL1-HlOMT1-TpYX212)+ (PGAL10-HlPT1L-TADH1), aro10∆::(PGAL1-ARO4K229L-TENO2)+(PGAL10-ARO7G141S-THIS3), PACC1Δ::PTEF1
YS112	MATa, MAL2-8c, SUC2, his3Δ, ura3-52, gal80Δ, XI-5::PTEF1-Cas9-TCYC1, X-2::(PGAL1-HlCCL1-TADH1)+(PGAL10-FjTAL-TCYC1), XII-1::(PGAL1-CHS_H1-TTDH2)+ (PGAL10-HlCHIL2-TFBA1), XII-5::(PGAL1-HlOMT1-TpYX212)+ (PGAL10-HlPT1L-TADH1), aro10∆::(PGAL1-ARO4K229L-TENO2)+(PGAL10-ARO7G141S-THIS3), PACC1Δ::PTEF1, X-4::(PGAL1-tHMG1-TPRM9)+(PGAL10-IDI1-TDIT1)
YS116	MATa, MAL2-8c, SUC2, his3Δ, ura3-52, gal80Δ, XI-5::PTEF1-Cas9-TCYC1, X-2::(PGAL1-HlCCL1-TADH1)+(PGAL10-FjTAL-TCYC1), XII-1::(PGAL1-CHS_H1-TTDH2)+ (PGAL10-HlCHIL2-TFBA1), XII-5::(PGAL1-HlOMT1-TpYX212)+ (PGAL10-HlPT1L-TADH1), aro10∆::(PGAL1-ARO4K229L-TENO2)+(PGAL10-ARO7G141S-THIS3), PACC1Δ::PTEF1, X-4::(PGAL1-tHMG1-TPRM9)+(PGAL10-IDI1-TDIT1), ERG20Δ::ERG20N127W
YS117	MATa, MAL2-8c, SUC2, his3Δ, ura3-52, gal80Δ, XI-5::PTEF1-Cas9-TCYC1, X-2::(PGAL1-FjTAL-TCYC1)+(PGAL10-HlCCL1-TADH1), XII-1::(PGAL1-HlCHIL2-TFBA1)+(PGAL10-CHS_H1-TTDH2), XII-5::(PGAL1-HlPT1L-TADH1)+(PGAL10-HlOMT1-TpYX212), aro10∆::(PGAL1-ARO7G141S-THIS3)+(PGAL10-ARO4K229L-TENO2), PACC1Δ::PTEF1, X-4::(PGAL1-IDI1-PDIT1)+(PGAL10-tHMG1-TPRM9), ERG20Δ::ERG20N127W, PESC-URA-(PGAL1-HlPT1L-TCYC1)
YS116- MaIDT	MATa, MAL2-8c, SUC2, his3Δ, ura3-52, gal80Δ, XI-5::PTEF1-Cas9-TCYC1, X-2::(PGAL1-FjTAL-TCYC1)+(PGAL10-HlCCL1-TADH1), XII-1::(PGAL1-HlCHIL2-TFBA1)+(PGAL10-CHS_H1-TTDH2), XII-5::(PGAL1-HlPT1L-TADH1)+(PGAL10-HlOMT1-TpYX212), aro10∆::(PGAL1-ARO7G141S-THIS3)+(PGAL10-ARO4K229L-TENO2), PACC1Δ::PTEF1, X-4::(PGAL1-IDI1-PDIT1)+(PGAL10-tHMG1-TPRM9), ERG20Δ::ERG20N127W, PESC-URA-(PGAL1-MaIDTsc-TCYC1)
YS116-CtIDT	MATa, MAL2-8c, SUC2, his3Δ, ura3-52, gal80Δ, XI-5::PTEF1-Cas9-TCYC1, X-2::(PGAL1-FjTAL-TCYC1)+(PGAL10-HlCCL1-TADH1), XII-1::(PGAL1-HlCHIL2-TFBA1)+(PGAL10-CHS_H1-TTDH2), XII-5::(PGAL1-HlPT1L-TADH1)+(PGAL10-HlOMT1-TpYX212), aro10∆::(PGAL1-ARO7G141S-THIS3)+(PGAL10-ARO4K229L-TENO2), PACC1Δ::PTEF1, X-4::(PGAL1-IDI1-PDIT1)+(PGAL10-tHMG1-TPRM9), ERG20Δ::ERG20N127W, PESC-URA-(PGAL1-CtIDTsc-TCYC1)
YS116-GuILDT	MATa, MAL2-8c, SUC2, his3Δ, ura3-52, gal80Δ, XI-5::PTEF1-Cas9-TCYC1, X-2::(PGAL1-FjTAL-TCYC1)+(PGAL10-HlCCL1-TADH1), XII-1::(PGAL1-HlCHIL2-TFBA1)+(PGAL10-CHS_H1-TTDH2), XII-5::(PGAL1-HlPT1L-TADH1)+(PGAL10-HlOMT1-TpYX212), aro10∆::(PGAL1-ARO7G141S-THIS3)+(PGAL10-ARO4K229L-TENO2), PACC1Δ::PTEF1, X-4::(PGAL1-IDI1-PDIT1)+(PGAL10-tHMG1-TPRM9), ERG20Δ::ERG20N127W, PESC-URA-(PGAL1-GuILDTsc-TCYC1)
YS116-SfFPT	MATa, MAL2-8c, SUC2, his3Δ, ura3-52, gal80Δ, XI-5::PTEF1-Cas9-TCYC1, X-2::(PGAL1-FjTAL-TCYC1)+(PGAL10-HlCCL1-TADH1), XII-1::(PGAL1-HlCHIL2-TFBA1)+(PGAL10-CHS_H1-TTDH2), XII-5::(PGAL1-HlPT1L-TADH1)+(PGAL10-HlOMT1-TpYX212), aro10∆::(PGAL1-ARO7G141S-THIS3)+(PGAL10-ARO4K229L-TENO2), PACC1Δ::PTEF1, X-4::(PGAL1-IDI1-PDIT1)+(PGAL10-tHMG1-TPRM9), ERG20Δ::ERG20N127W, PESC-URA-(PGAL1-SfFPTsc-TCYC1)
YS116-SfiLDT	MATa, MAL2-8c, SUC2, his3Δ, ura3-52, gal80Δ, XI-5::PTEF1-Cas9-TCYC1, X-2::(PGAL1-FjTAL-TCYC1)+(PGAL10-HlCCL1-TADH1), XII-1::(PGAL1-HlCHIL2-TFBA1)+(PGAL10-CHS_H1-TTDH2), XII-5::(PGAL1-HlPT1L-TADH1)+(PGAL10-HlOMT1-TpYX212), aro10∆::(PGAL1-ARO7G141S-THIS3)+(PGAL10-ARO4K229L-TENO2), PACC1Δ::PTEF1, X-4::(PGAL1-IDI1-PDIT1)+(PGAL10-tHMG1-TPRM9), ERG20Δ::ERG20N127W, PESC-URA-(PGAL1-SfiLDTsc-TCYC1)
YS116-HlPT-1	MATa, MAL2-8c, SUC2, his3Δ, ura3-52, gal80Δ, XI-5::PTEF1-Cas9-TCYC1, X-2::(PGAL1-FjTAL-TCYC1)+(PGAL10-HlCCL1-TADH1), XII-1::(PGAL1-HlCHIL2-TFBA1)+(PGAL10-CHS_H1-TTDH2), XII-5::(PGAL1-HlPT1L-TADH1)+(PGAL10-HlOMT1-TpYX212), aro10∆::(PGAL1-ARO7G141S-THIS3)+(PGAL10-ARO4K229L-TENO2), PACC1Δ::PTEF1, X-4::(PGAL1-IDI1-PDIT1)+(PGAL10-tHMG1-TPRM9), ERG20Δ::ERG20N127W, PESC-URA-(PGAL1-HlPT-1sc-TCYC1)
YS116-LaPT1	MATa, MAL2-8c, SUC2, his3Δ, ura3-52, gal80Δ, XI-5::PTEF1-Cas9-TCYC1, X-2::(PGAL1-FjTAL-TCYC1)+(PGAL10-HlCCL1-TADH1), XII-1::(PGAL1-HlCHIL2-TFBA1)+(PGAL10-CHS_H1-TTDH2), XII-5::(PGAL1-HlPT1L-TADH1)+(PGAL10-HlOMT1-TpYX212), aro10∆::(PGAL1-ARO7G141S-THIS3)+(PGAL10-ARO4K229L-TENO2), PACC1Δ::PTEF1, X-4::(PGAL1-IDI1-PDIT1)+(PGAL10-tHMG1-TPRM9), ERG20Δ::ERG20N127W, PESC-URA-(PGAL1-LaPT1sc-TCYC1)
YS116-CsPT3	MATa, MAL2-8c, SUC2, his3Δ, ura3-52, gal80Δ, XI-5::PTEF1-Cas9-TCYC1, X-2::(PGAL1-FjTAL-TCYC1)+(PGAL10-HlCCL1-TADH1), XII-1::(PGAL1-HlCHIL2-TFBA1)+(PGAL10-CHS_H1-TTDH2), XII-5::(PGAL1-HlPT1L-TADH1)+(PGAL10-HlOMT1-TpYX212), aro10∆::(PGAL1-ARO7G141S-THIS3)+(PGAL10-ARO4K229L-TENO2), PACC1Δ::PTEF1, X-4::(PGAL1-IDI1-PDIT1)+(PGAL10-tHMG1-TPRM9), ERG20Δ::ERG20N127W, PESC-URA-(PGAL1-CsPT3sc-TCYC1)
YS116-CsPT4	MATa, MAL2-8c, SUC2, his3Δ, ura3-52, gal80Δ, XI-5::PTEF1-Cas9-TCYC1, X-2::(PGAL1-FjTAL-TCYC1)+(PGAL10-HlCCL1-TADH1), XII-1::(PGAL1-HlCHIL2-TFBA1)+(PGAL10-CHS_H1-TTDH2), XII-5::(PGAL1-HlPT1L-TADH1)+(PGAL10-HlOMT1-TpYX212), aro10∆::(PGAL1-ARO7G141S-THIS3)+(PGAL10-ARO4K229L-TENO2), PACC1Δ::PTEF1, X-4::(PGAL1-IDI1-PDIT1)+(PGAL10-tHMG1-TPRM9), ERG20Δ::ERG20N127W, PESC-URA-(PGAL1-CsPT4sc-TCYC1)
YS116-NphB	MATa, MAL2-8c, SUC2, his3Δ, ura3-52, gal80Δ, XI-5::PTEF1-Cas9-TCYC1, X-2::(PGAL1-FjTAL-TCYC1)+(PGAL10-HlCCL1-TADH1), XII-1::(PGAL1-HlCHIL2-TFBA1)+(PGAL10-CHS_H1-TTDH2), XII-5::(PGAL1-HlPT1L-TADH1)+(PGAL10-HlOMT1-TpYX212), aro10∆::(PGAL1-ARO7G141S-THIS3)+(PGAL10-ARO4K229L-TENO2), PACC1Δ::PTEF1, X-4::(PGAL1-IDI1-PDIT1)+(PGAL10-tHMG1-TPRM9), ERG20Δ::ERG20N127W, PESC-URA-(PGAL1-NphBsc-TCYC1)
YS116-PcM4DT	MATa, MAL2-8c, SUC2, his3Δ, ura3-52, gal80Δ, XI-5::PTEF1-Cas9-TCYC1, X-2::(PGAL1-FjTAL-TCYC1)+(PGAL10-HlCCL1-TADH1), XII-1::(PGAL1-HlCHIL2-TFBA1)+(PGAL10-CHS_H1-TTDH2), XII-5::(PGAL1-HlPT1L-TADH1)+(PGAL10-HlOMT1-TpYX212), aro10∆::(PGAL1-ARO7G141S-THIS3)+(PGAL10-ARO4K229L-TENO2), PACC1Δ::PTEF1, X-4::(PGAL1-IDI1-PDIT1)+(PGAL10-tHMG1-TPRM9), ERG20Δ::ERG20N127W, PESC-URA-(PGAL1-PcM4DTsc-TCYC1)
YS116-AhR4DT	MATa, MAL2-8c, SUC2, his3Δ, ura3-52, gal80Δ, XI-5::PTEF1-Cas9-TCYC1, X-2::(PGAL1-FjTAL-TCYC1)+(PGAL10-HlCCL1-TADH1), XII-1::(PGAL1-HlCHIL2-TFBA1)+(PGAL10-CHS_H1-TTDH2), XII-5::(PGAL1-HlPT1L-TADH1)+(PGAL10-HlOMT1-TpYX212), aro10∆::(PGAL1-ARO7G141S-THIS3)+(PGAL10-ARO4K229L-TENO2), PACC1Δ::PTEF1, X-4::(PGAL1-IDI1-PDIT1)+(PGAL10-tHMG1-TPRM9), ERG20Δ::ERG20N127W, PESC-URA-(PGAL1-AhR4DTsc-TCYC1)
YS116-HlPT1Lsc	MATa, MAL2-8c, SUC2, his3Δ, ura3-52, gal80Δ, XI-5::PTEF1-Cas9-TCYC1, X-2::(PGAL1-FjTAL-TCYC1)+(PGAL10-HlCCL1-TADH1), XII-1::(PGAL1-HlCHIL2-TFBA1)+(PGAL10-CHS_H1-TTDH2), XII-5::(PGAL1-HlPT1L-TADH1)+(PGAL10-HlOMT1-TpYX212), aro10∆::(PGAL1-ARO7G141S-THIS3)+(PGAL10-ARO4K229L-TENO2), PACC1Δ::PTEF1, X-4::(PGAL1-IDI1-PDIT1)+(PGAL10-tHMG1-TPRM9), ERG20Δ::ERG20N127W, PESC-URA-(PGAL1-HlPT1Lsc-TCYC1)
YS116-MaIDTΔ1-21	MATa, MAL2-8c, SUC2, his3Δ, ura3-52, gal80Δ, XI-5::PTEF1-Cas9-TCYC1, X-2::(PGAL1-FjTAL-TCYC1)+(PGAL10-HlCCL1-TADH1), XII-1::(PGAL1-HlCHIL2-TFBA1)+(PGAL10-CHS_H1-TTDH2), XII-5::(PGAL1-HlPT1L-TADH1)+(PGAL10-HlOMT1-TpYX212), aro10∆::(PGAL1-ARO7G141S-THIS3)+(PGAL10-ARO4K229L-TENO2), PACC1Δ::PTEF1, X-4::(PGAL1-IDI1-PDIT1)+(PGAL10-tHMG1-TPRM9), ERG20Δ::ERG20N127W, PESC-URA-(PGAL1-MaIDTscΔ1-21-TCYC1)
YS116- MaIDTΔ1-83	MATa, MAL2-8c, SUC2, his3Δ, ura3-52, gal80Δ, XI-5::PTEF1-Cas9-TCYC1, X-2::(PGAL1-FjTAL-TCYC1)+(PGAL10-HlCCL1-TADH1), XII-1::(PGAL1-HlCHIL2-TFBA1)+(PGAL10-CHS_H1-TTDH2), XII-5::(PGAL1-HlPT1L-TADH1)+(PGAL10-HlOMT1-TpYX212), aro10∆::(PGAL1-ARO7G141S-THIS3)+(PGAL10-ARO4K229L-TENO2), PACC1Δ::PTEF1, X-4::(PGAL1-IDI1-PDIT1)+(PGAL10-tHMG1-TPRM9), ERG20Δ::ERG20N127W, PESC-URA-(PGAL1-MaIDTscΔ1-83-TCYC1)
YS116- HlPT-1Δ1-9	MATa, MAL2-8c, SUC2, his3Δ, ura3-52, gal80Δ, XI-5::PTEF1-Cas9-TCYC1, X-2::(PGAL1-FjTAL-TCYC1)+(PGAL10-HlCCL1-TADH1), XII-1::(PGAL1-HlCHIL2-TFBA1)+(PGAL10-CHS_H1-TTDH2), XII-5::(PGAL1-HlPT1L-TADH1)+(PGAL10-HlOMT1-TpYX212), aro10∆::(PGAL1-ARO7G141S-THIS3)+(PGAL10-ARO4K229L-TENO2), PACC1Δ::PTEF1, X-4::(PGAL1-IDI1-PDIT1)+(PGAL10-tHMG1-TPRM9), ERG20Δ::ERG20N127W, PESC-URA-(PGAL1-HlPT-1scΔ1-9-TCYC1)
YS116- HlPT-1Δ1-39	MATa, MAL2-8c, SUC2, his3Δ, ura3-52, gal80Δ, XI-5::PTEF1-Cas9-TCYC1, X-2::(PGAL1-FjTAL-TCYC1)+(PGAL10-HlCCL1-TADH1), XII-1::(PGAL1-HlCHIL2-TFBA1)+(PGAL10-CHS_H1-TTDH2), XII-5::(PGAL1-HlPT1L-TADH1)+(PGAL10-HlOMT1-TpYX212), aro10∆::(PGAL1-ARO7G141S-THIS3)+(PGAL10-ARO4K229L-TENO2), PACC1Δ::PTEF1, X-4::(PGAL1-IDI1-PDIT1)+(PGAL10-tHMG1-TPRM9), ERG20Δ::ERG20N127W, PESC-URA-(PGAL1-HlPT-1scΔ1-39-TCYC1)
YS116- HlPT-1Δ1-91	MATa, MAL2-8c, SUC2, his3Δ, ura3-52, gal80Δ, XI-5::PTEF1-Cas9-TCYC1, X-2::(PGAL1-FjTAL-TCYC1)+(PGAL10-HlCCL1-TADH1), XII-1::(PGAL1-HlCHIL2-TFBA1)+(PGAL10-CHS_H1-TTDH2), XII-5::(PGAL1-HlPT1L-TADH1)+(PGAL10-HlOMT1-TpYX212), aro10∆::(PGAL1-ARO7G141S-THIS3)+(PGAL10-ARO4K229L-TENO2), PACC1Δ::PTEF1, X-4::(PGAL1-IDI1-PDIT1)+(PGAL10-tHMG1-TPRM9), ERG20Δ::ERG20N127W, PESC-URA-(PGAL1-HlPT-1scΔ1-91-TCYC1)
YS116- LaPT1Δ1-17	MATa, MAL2-8c, SUC2, his3Δ, ura3-52, gal80Δ, XI-5::PTEF1-Cas9-TCYC1, X-2::(PGAL1-FjTAL-TCYC1)+(PGAL10-HlCCL1-TADH1), XII-1::(PGAL1-HlCHIL2-TFBA1)+(PGAL10-CHS_H1-TTDH2), XII-5::(PGAL1-HlPT1L-TADH1)+(PGAL10-HlOMT1-TpYX212), aro10∆::(PGAL1-ARO7G141S-THIS3)+(PGAL10-ARO4K229L-TENO2), PACC1Δ::PTEF1, X-4::(PGAL1-IDI1-PDIT1)+(PGAL10-tHMG1-TPRM9), ERG20Δ::ERG20N127W, PESC-URA-(PGAL1-LaPT1scΔ1-17-TCYC1)
YS116- LaPT1Δ1-44	MATa, MAL2-8c, SUC2, his3Δ, ura3-52, gal80Δ, XI-5::PTEF1-Cas9-TCYC1, X-2::(PGAL1-FjTAL-TCYC1)+(PGAL10-HlCCL1-TADH1), XII-1::(PGAL1-HlCHIL2-TFBA1)+(PGAL10-CHS_H1-TTDH2), XII-5::(PGAL1-HlPT1L-TADH1)+(PGAL10-HlOMT1-TpYX212), aro10∆::(PGAL1-ARO7G141S-THIS3)+(PGAL10-ARO4K229L-TENO2), PACC1Δ::PTEF1, X-4::(PGAL1-IDI1-PDIT1)+(PGAL10-tHMG1-TPRM9), ERG20Δ::ERG20N127W, PESC-URA-(PGAL1-LaPT1scΔ1-44-TCYC1)
YS116- LaPT1Δ1-82	MATa, MAL2-8c, SUC2, his3Δ, ura3-52, gal80Δ, XI-5::PTEF1-Cas9-TCYC1, X-2::(PGAL1-FjTAL-TCYC1)+(PGAL10-HlCCL1-TADH1), XII-1::(PGAL1-HlCHIL2-TFBA1)+(PGAL10-CHS_H1-TTDH2), XII-5::(PGAL1-HlPT1L-TADH1)+(PGAL10-HlOMT1-TpYX212), aro10∆::(PGAL1-ARO7G141S-THIS3)+(PGAL10-ARO4K229L-TENO2), PACC1Δ::PTEF1, X-4::(PGAL1-IDI1-PDIT1)+(PGAL10-tHMG1-TPRM9), ERG20Δ::ERG20N127W, PESC-URA-(PGAL1-LaPT1scΔ1-82-TCYC1)
YS116- HlPT1LΔ1-40	MATa, MAL2-8c, SUC2, his3Δ, ura3-52, gal80Δ, XI-5::PTEF1-Cas9-TCYC1, X-2::(PGAL1-FjTAL-TCYC1)+(PGAL10-HlCCL1-TADH1), XII-1::(PGAL1-HlCHIL2-TFBA1)+(PGAL10-CHS_H1-TTDH2), XII-5::(PGAL1-HlPT1L-TADH1)+(PGAL10-HlOMT1-TpYX212), aro10∆::(PGAL1-ARO7G141S-THIS3)+(PGAL10-ARO4K229L-TENO2), PACC1Δ::PTEF1, X-4::(PGAL1-IDI1-PDIT1)+(PGAL10-tHMG1-TPRM9), ERG20Δ::ERG20N127W, PESC-URA-(PGAL1-HlPT1LΔ1-40-TCYC1)
YS116- HlPT1LΔ1-86	MATa, MAL2-8c, SUC2, his3Δ, ura3-52, gal80Δ, XI-5::PTEF1-Cas9-TCYC1, X-2::(PGAL1-FjTAL-TCYC1)+(PGAL10-HlCCL1-TADH1), XII-1::(PGAL1-HlCHIL2-TFBA1)+(PGAL10-CHS_H1-TTDH2), XII-5::(PGAL1-HlPT1L-TADH1)+(PGAL10-HlOMT1-TpYX212), aro10∆::(PGAL1-ARO7G141S-THIS3)+(PGAL10-ARO4K229L-TENO2), PACC1Δ::PTEF1, X-4::(PGAL1-IDI1-PDIT1)+(PGAL10-tHMG1-TPRM9), ERG20Δ::ERG20N127W, PESC-URA-(PGAL1-HlPT1LΔ1-86-TCYC1)
YS116-IUP	MATa, MAL2-8c, SUC2, his3Δ, ura3-52, gal80Δ, XI-5::PTEF1-Cas9-TCYC1, X-2::(PGAL1-FjTAL-TCYC1)+(PGAL10-HlCCL1-TADH1), XII-1::(PGAL1-HlCHIL2-TFBA1)+(PGAL10-CHS_H1-TTDH2), XII-5::(PGAL1-HlPT1L-TADH1)+(PGAL10-HlOMT1-TpYX212), aro10∆::(PGAL1-ARO7G141S-THIS3)+(PGAL10-ARO4K229L-TENO2), PACC1Δ::PTEF1, X-4::(PGAL1-IDI1-PDIT1)+(PGAL10-tHMG1-TPRM9), ERG20Δ::ERG20N127W, PESC-URA-((PGAL7-ScCHK-TADH1)+(PGAL10-…
YS119	MATa, MAL2-8c, SUC2, his3Δ, ura3-52, gal80Δ, XI-5::PTEF1-Cas9-TCYC1, X-2::(PGAL1-FjTAL-TCYC1)+(PGAL10-HlCCL1-TADH1), XII-1::(PGAL1-HlCHIL2-TFBA1)+(PGAL10-CHS_H1-TTDH2), XII-5::(PGAL1-HlPT1L-TADH1)+(PGAL10-HlOMT1-TpYX212), aro10∆::(PGAL1-ARO7G141S-THIS3)+(PGAL10-ARO4K229L-TENO2), PACC1Δ::PTEF1, X-4::(PGAL1-IDI1-PDIT1)+(PGAL10-tHMG1-TPRM9), ERG20Δ::ERG20N127W, PERG20Δ::PHXT1
YS120	MATa, MAL2-8c, SUC2, his3Δ, ura3-52, gal80Δ, XI-5::PTEF1-Cas9-TCYC1, X-2::(PGAL1-FjTAL-TCYC1)+(PGAL10-HlCCL1-TADH1), XII-1::(PGAL1-HlCHIL2-TFBA1)+(PGAL10-CHS_H1-TTDH2), XII-5::(PGAL1-HlPT1L-TADH1)+(PGAL10-HlOMT1-TpYX212), aro10∆::(PGAL1-ARO7G141S-THIS3)+(PGAL10-ARO4K229L-TENO2), PACC1Δ::PTEF1, X-4::(PGAL1-IDI1-PDIT1)+(PGAL10-tHMG1-TPRM9), ERG20Δ::ERG20N127W, PERG20Δ::PERG1
YS121	MATa, MAL2-8c, SUC2, his3Δ, ura3-52, gal80Δ, XI-5::PTEF1-Cas9-TCYC1, X-2::(PGAL1-FjTAL-TCYC1)+(PGAL10-HlCCL1-TADH1), XII-1::(PGAL1-HlCHIL2-TFBA1)+(PGAL10-CHS_H1-TTDH2), XII-5::(PGAL1-HlPT1L-TADH1)+(PGAL10-HlOMT1-TpYX212), aro10∆::(PGAL1-ARO7G141S-THIS3)+(PGAL10-ARO4K229L-TENO2), PACC1Δ::PTEF1, X-4::(PGAL1-IDI1-PDIT1)+(PGAL10-tHMG1-TPRM9), ERG20Δ::ERG20N127W, XI-2::(PGAL1-HMG2K6R-PPGK1)+(PGAL10- E…
YS123	MATa, MAL2-8c, SUC2, his3Δ, ura3-52, gal80Δ, XI-5::PTEF1-Cas9-TCYC1, X-2::(PGAL1-FjTAL-TCYC1)+(PGAL10-HlCCL1-TADH1), XII-1::(PGAL1-HlCHIL2-TFBA1)+(PGAL10-CHS_H1-TTDH2), XII-5::(PGAL1-HlPT1L-TADH1)+(PGAL10-HlOMT1-TpYX212), aro10∆::(PGAL1-ARO7G141S-THIS3)+(PGAL10-ARO4K229L-TENO2), PACC1Δ::PTEF1, X-4::(PGAL1-IDI1-PDIT1)+(PGAL10-tHMG1-TPRM9), ERG20Δ::ERG20N127W, XI-2::(PGAL1-ERG10-TCPS1)+(PGAL10-HMG2…
YS125	MATa, MAL2-8c, SUC2, his3Δ, ura3-52, gal80Δ, XI-5::PTEF1-Cas9-TCYC1, X-2::(PGAL1-FjTAL-TCYC1)+(PGAL10-HlCCL1-TADH1), XII-1::(PGAL1-HlCHIL2-TFBA1)+(PGAL10-CHS_H1-TTDH2), XII-5::(PGAL1-HlPT1L-TADH1)+(PGAL10-HlOMT1-TpYX212), aro10∆::(PGAL1-ARO7G141S-THIS3)+(PGAL10-ARO4K229L-TENO2), PACC1Δ::PTEF1, X-4::(PGAL1-IDI1-PDIT1)+(PGAL10-tHMG1-TPRM9), ERG20Δ::ERG20N127W, XI-6::(PGAL2-CHS_H1-TPGK1)+(PGAL7-HlCH…
YSC1	MATa, MAL2-8c, SUC2, his3Δ, ura3-52, gal80Δ, XI-5::PTEF1-Cas9-TCYC1, X-2::(PGAL1-FjTAL-TCYC1)+(PGAL10-HlCCL1-TADH1), XII-1::(PGAL1-HlCHIL2-TFBA1)+(PGAL10-CHS_H1-TTDH2), XII-5::(PGAL1-HlPT1L-TADH1)+(PGAL10-HlOMT1-TpYX212), aro10∆::(PGAL1-ARO7G141S-THIS3)+(PGAL10-ARO4K229L-TENO2), PACC1Δ::PTEF1, X-4::(PGAL1-IDI1-PDIT1)+(PGAL10-tHMG1-TPRM9), ERG20Δ::ERG20N127W, XI-6::(PGAL2-CHS_H1-TPGK1)+(PGAL7-HlCH…
YSC3	MATa, MAL2-8c, SUC2, his3Δ, ura3-52, gal80Δ, XI-5::PTEF1-Cas9-TCYC1, X-2::(PGAL1-FjTAL-TCYC1)+(PGAL10-HlCCL1-TADH1), XII-1::(PGAL1-HlCHIL2-TFBA1)+(PGAL10-CHS_H1-TTDH2), XII-5::(PGAL1-HlPT1L-TADH1)+(PGAL10-HlOMT1-TpYX212), aro10∆::(PGAL1-ARO7G141S-THIS3)+(PGAL10-ARO4K229L-TENO2), PACC1Δ::PTEF1, X-4::(PGAL1-IDI1-PDIT1)+(PGAL10-tHMG1-TPRM9), ERG20Δ::ERG20N127W, XI-6::(PGAL2-CHS_H1-TPGK1)+(PGAL7-HlCH…
YSC4	MATa, MAL2-8c, SUC2, his3Δ, ura3-52, gal80Δ, XI-5::PTEF1-Cas9-TCYC1, X-2::(PGAL1-FjTAL-TCYC1)+(PGAL10-HlCCL1-TADH1), XII-1::(PGAL1-HlCHIL2-TFBA1)+(PGAL10-CHS_H1-TTDH2), XII-5::(PGAL1-HlPT1L-TADH1)+(PGAL10-HlOMT1-TpYX212), aro10∆::(PGAL1-ARO7G141S-THIS3)+(PGAL10-ARO4K229L-TENO2), PACC1Δ::PTEF1, X-4::(PGAL1-IDI1-PDIT1)+(PGAL10-tHMG1-TPRM9), ERG20Δ::ERG20N127W, XI-6::(PGAL2-CHS_H1-TPGK1)+(PGAL7-HlCH…
YSC5	MATa, MAL2-8c, SUC2, his3Δ, ura3-52, gal80Δ, XI-5::PTEF1-Cas9-TCYC1, X-2::(PGAL1-FjTAL-TCYC1)+(PGAL10-HlCCL1-TADH1), XII-1::(PGAL1-HlCHIL2-TFBA1)+(PGAL10-CHS_H1-TTDH2), XII-5::(PGAL1-HlPT1L-TADH1)+(PGAL10-HlOMT1-TpYX212), aro10∆::(PGAL1-ARO7G141S-THIS3)+(PGAL10-ARO4K229L-TENO2), PACC1Δ::PTEF1, X-4::(PGAL1-IDI1-PDIT1)+(PGAL10-tHMG1-TPRM9), ERG20Δ::ERG20N127W, XI-6::(PGAL2-CHS_H1-TPGK1)+(PGAL7-HlCH…
YSC6	MATa, MAL2-8c, SUC2, his3Δ, ura3-52, gal80Δ, XI-5::PTEF1-Cas9-TCYC1, X-2::(PGAL1-FjTAL-TCYC1)+(PGAL10-HlCCL1-TADH1), XII-1::(PGAL1-HlCHIL2-TFBA1)+(PGAL10-CHS_H1-TTDH2), XII-5::(PGAL1-HlPT1L-TADH1)+(PGAL10-HlOMT1-TpYX212), aro10∆::(PGAL1-ARO7G141S-THIS3)+(PGAL10-ARO4K229L-TENO2), PACC1Δ::PTEF1, X-4::(PGAL1-IDI1-PDIT1)+(PGAL10-tHMG1-TPRM9), ERG20Δ::ERG20N127W, XI-6::(PGAL2-CHS_H1-TPGK1)+(PGAL7-HlCH…
YSC7	MATa, MAL2-8c, SUC2, his3Δ, ura3-52, gal80Δ, XI-5::PTEF1-Cas9-TCYC1, X-2::(PGAL1-FjTAL-TCYC1)+(PGAL10-HlCCL1-TADH1), XII-1::(PGAL1-HlCHIL2-TFBA1)+(PGAL10-CHS_H1-TTDH2), XII-5::(PGAL1-HlPT1L-TADH1)+(PGAL10-HlOMT1-TpYX212), aro10∆::(PGAL1-ARO7G141S-THIS3)+(PGAL10-ARO4K229L-TENO2), PACC1Δ::PTEF1, X-4::(PGAL1-IDI1-PDIT1)+(PGAL10-tHMG1-TPRM9), ERG20Δ::ERG20N127W, XI-6::(PGAL2-CHS_H1-TPGK1)+(PGAL7-HlCH…
RB141	MATa, MAL2-8c, SUC2, his3Δ, ura3-52, gal80Δ, XI-5::PTEF1-Cas9-TCYC1, aro10Δ::(PGAL1-ARO4K229L-TENO2)+(PGAL10-ARO7G141S-THIS3)+(PGAL7-EcAROL-TADH1), pdc5Δ::(PGAL1-SbPAL1-TTDH2)+(PGAL10-FjTAL-TCYC1)+(PGAL7-AtCPR1-TFBA1), XII-4::(PGAL1-PtrC4H2-TPRM9)+(PGAL10-PtrC4H1-TPYK1)+(PGAL7-PtrC3H3-TDIT1)
RB99	MATa, MAL2-8c, SUC2, his3Δ, ura3-52, gal80Δ, XI-5::PTEF1-Cas9-TCYC1, aro10Δ::(PGAL1-ARO4K229L-TENO2)+(PGAL10-ARO7G141S-THIS3)+(PGAL7-EcAROL-TADH1), pdc5Δ::(PGAL1-SbPAL1-TTDH2)+(PGAL10-FjTAL-TCYC1)+(PGAL7-AtCPR1-TFBA1), XII-4::(PGAL1-PtrC4H2-TPRM9)+(PGAL10-PtrC4H1-TPYK1)+(PGAL7-PtrC3H3-TDIT1), XII-1::(PGAL1-ARO3-THIS5)+(PGAL7-ARO1-TENO2)+(PGAL10-ARO2-TCPS1)
YS1per	MATa, MAL2-8c, SUC2, his3Δ, ura3-52, gal80Δ, XI-5::PTEF1-Cas9-TCYC1, aro10Δ::(PGAL1-ARO4K229L-TENO2)+(PGAL10-ARO7G141S-THIS3)+(PGAL7-EcAROL-TADH1), pdc5Δ::(PGAL1-SbPAL1-TTDH2)+(PGAL10-FjTAL-TCYC1)+(PGAL7-AtCPR1-TFBA1), XII-4::(PGAL1-PtrC4H2-TPRM9)+(PGAL10-PtrC4H1-TPYK1)+(PGAL7-PtrC3H3-TDIT1), XII-1::(PGAL1-ARO3-THIS5)+(PGAL7-ARO1-TENO2)+(PGAL10-ARO2-TCPS1), XI-2::(PGAL1-CHS_H1per-TPGK1)+(PGAL10-A…
YS2per	MATa, MAL2-8c, SUC2, his3Δ, ura3-52, gal80Δ, XI-5::PTEF1-Cas9-TCYC1, aro10Δ::(PGAL1-ARO4K229L-TENO2)+(PGAL10-ARO7G141S-THIS3)+(PGAL7-EcAROL-TADH1), pdc5Δ::(PGAL1-SbPAL1-TTDH2)+(PGAL10-FjTAL-TCYC1)+(PGAL7-AtCPR1-TFBA1), XII-4::(PGAL1-PtrC4H2-TPRM9)+(PGAL10-PtrC4H1-TPYK1)+(PGAL7-PtrC3H3-TDIT1), XII-1::(PGAL1-ARO3-THIS5)+(PGAL7-ARO1-TENO2)+(PGAL10-ARO2-TCPS1), XI-2::(PGAL1-CHS_H1per-TPGK1)+(PGAL10-A…
YS4per	MATa, MAL2-8c, SUC2, his3Δ, ura3-52, gal80Δ, XI-5::PTEF1-Cas9-TCYC1, aro10Δ::(PGAL1-ARO4K229L-TENO2)+(PGAL10-ARO7G141S-THIS3)+(PGAL7-EcAROL-TADH1), pdc5Δ::(PGAL1-SbPAL1-TTDH2)+(PGAL10-FjTAL-TCYC1)+(PGAL7-AtCPR1-TFBA1), XII-4::(PGAL1-PtrC4H2-TPRM9)+(PGAL10-PtrC4H1-TPYK1)+(PGAL7-PtrC3H3-TDIT1), XII-1::(PGAL1-ARO3-THIS5)+(PGAL7-ARO1-TENO2)+(PGAL10-ARO2-TCPS1), XI-2::(PGAL1-CHS_H1per-TPGK1)+(PGAL10-A…
YS5per	MATa, MAL2-8c, SUC2, his3Δ, ura3-52, gal80Δ, XI-5::PTEF1-Cas9-TCYC1, aro10Δ::(PGAL1-ARO4K229L-TENO2)+(PGAL10-ARO7G141S-THIS3)+(PGAL7-EcAROL-TADH1), pdc5Δ::(PGAL1-SbPAL1-TTDH2)+(PGAL10-FjTAL-TCYC1)+(PGAL7-AtCPR1-TFBA1), XII-4::(PGAL1-PtrC4H2-TPRM9)+(PGAL10-PtrC4H1-TPYK1)+(PGAL7-PtrC3H3-TDIT1), XII-1::(PGAL1-ARO3-THIS5)+(PGAL7-ARO1-TENO2)+(PGAL10-ARO2-TCPS1), XI-2::(PGAL1-CHS_H1per-TPGK1)+(PGAL10-A…
YS8per	MATa, MAL2-8c, SUC2, his3Δ, ura3-52, gal80Δ, XI-5::PTEF1-Cas9-TCYC1, aro10Δ::(PGAL1-ARO4K229L-TENO2)+(PGAL10-ARO7G141S-THIS3)+(PGAL7-EcAROL-TADH1), pdc5Δ::(PGAL1-SbPAL1-TTDH2)+(PGAL10-FjTAL-TCYC1)+(PGAL7-AtCPR1-TFBA1), XII-4::(PGAL1-PtrC4H2-TPRM9)+(PGAL10-PtrC4H1-TPYK1)+(PGAL7-PtrC3H3-TDIT1), XII-1::(PGAL1-ARO3-THIS5)+(PGAL7-ARO1-TENO2)+(PGAL10-ARO2-TCPS1), XI-2::(PGAL1-CHS_H1per-TPGK1)+(PGAL10-A…
YS9per	MATa, MAL2-8c, SUC2, his3Δ, ura3-52, gal80Δ, XI-5::PTEF1-Cas9-TCYC1, aro10Δ::(PGAL1-ARO4K229L-TENO2)+(PGAL10-ARO7G141S-THIS3)+(PGAL7-EcAROL-TADH1), pdc5Δ::(PGAL1-SbPAL1-TTDH2)+(PGAL10-FjTAL-TCYC1)+(PGAL7-AtCPR1-TFBA1), XII-4::(PGAL1-PtrC4H2-TPRM9)+(PGAL10-PtrC4H1-TPYK1)+(PGAL7-PtrC3H3-TDIT1), XII-1::(PGAL1-ARO3-THIS5)+(PGAL7-ARO1-TENO2)+(PGAL10-ARO2-TCPS1), XI-2::(PGAL1-CHS_H1per-TPGK1)+(PGAL10-A…
YS11per	MATa, MAL2-8c, SUC2, his3Δ, ura3-52, gal80Δ, XI-5::PTEF1-Cas9-TCYC1, aro10Δ::(PGAL1-ARO4K229L-TENO2)+(PGAL10-ARO7G141S-THIS3)+(PGAL7-EcAROL-TADH1), pdc5Δ::(PGAL1-SbPAL1-TTDH2)+(PGAL10-FjTAL-TCYC1)+(PGAL7-AtCPR1-TFBA1), XII-4::(PGAL1-PtrC4H2-TPRM9)+(PGAL10-PtrC4H1-TPYK1)+(PGAL7-PtrC3H3-TDIT1), XII-1::(PGAL1-ARO3-THIS5)+(PGAL7-ARO1-TENO2)+(PGAL10-ARO2-TCPS1), XI-2::(PGAL1-CHS_H1per-TPGK1)+(PGAL10-A…
YS12per	MATa, MAL2-8c, SUC2, his3Δ, ura3-52, gal80Δ, XI-5::PTEF1-Cas9-TCYC1, aro10Δ::(PGAL1-ARO4K229L-TENO2)+(PGAL10-ARO7G141S-THIS3)+(PGAL7-EcAROL-TADH1), pdc5Δ::(PGAL1-SbPAL1-TTDH2)+(PGAL10-FjTAL-TCYC1)+(PGAL7-AtCPR1-TFBA1), XII-4::(PGAL1-PtrC4H2-TPRM9)+(PGAL10-PtrC4H1-TPYK1)+(PGAL7-PtrC3H3-TDIT1), XII-1::(PGAL1-ARO3-THIS5)+(PGAL7-ARO1-TENO2)+(PGAL10-ARO2-TCPS1), XI-2::(PGAL1-CHS_H1per-TPGK1)+ (PGAL10-…
YS15per	MATa, MAL2-8c, SUC2, his3Δ, ura3-52, gal80Δ, XI-5::PTEF1-Cas9-TCYC1, aro10Δ::(PGAL1-ARO4K229L-TENO2)+(PGAL10-ARO7G141S-THIS3)+(PGAL7-EcAROL-TADH1), pdc5Δ::(PGAL1-SbPAL1-TTDH2)+(PGAL10-FjTAL-TCYC1)+(PGAL7-AtCPR1-TFBA1), XII-4::(PGAL1-PtrC4H2-TPRM9)+(PGAL10-PtrC4H1-TPYK1)+(PGAL7-PtrC3H3-TDIT1), XII-1::(PGAL1-ARO3-THIS5)+(PGAL7-ARO1-TENO2)+(PGAL10-ARO2-TCPS1), XI-2::(PGAL1-CHS_H1per-TPGK1)+(PGAL10-A…
References
1	Chen, R. et al. Engineering cofactor supply and recycling to drive phenolic acid biosynthesis in yeast. Nat. Chem. Biol. 18, 520-529 (2022).
