# Supplementary material for: De novo biosynthesis of the hops bioactive flavonoid xanthohumol in yeast
Source: Nat Commun. 2024 Jan 4;15:253. doi: 10.1038/s41467-023-44654-5 (PMC10766616; doi:10.1038/s41467-023-44654-5)
Supplement: Supplementary file 6 — Supplementary Data 3 [file 41467_2023_44654_MOESM6_ESM.xlsx]

## Sheet: Sheet1
Supplementary Data 3. Plasmids used in this study.
Plasmids	Genotype or characteristic
PESC-URA3	URA3, 2μm, AmpR, PGAL1, TCYC1, PGAL10, TADH1
PESC-HlPT1L	PESC-URA3-(PGAL1-HlPT1L-TCYC1)
PESC-MaIDT	PESC-URA3-(PGAL1-MaIDTSc-TCYC1)
PESC-CtIDT	PESC-URA3-(PGAL1-CtIDTSc-TCYC1)
PESC-GuILDT	PESC-URA3-(PGAL1-GuILDTSc-TCYC1)
PESC-SfFPT	PESC-URA3-(PGAL1-SfFPTSc-TCYC1)
PESC-SfiLDT	PESC-URA3-(PGAL1-SfiLDTSc-TCYC1)
PESC-HlPT-1	PESC-URA3-(PGAL1-HlPT-1Sc-TCYC1)
PESC-LaPT1	PESC-URA3-(PGAL1-LaPT1Sc-TCYC1)
PESC-CsPT3	PESC-URA3-(PGAL1-CsPT3Sc-TCYC1)
PESC-CsPT4	PESC-URA3-(PGAL1-CsPT4Sc-TCYC1)
PESC-NphB	PESC-URA3-(PGAL1-NphBSc-TCYC1)
PESC-PcM4DT	PESC-URA3-(PGAL1-PcM4DTSc-TCYC1)
PESC-AhR4DT	PESC-URA3-(PGAL1-AhR4DTSc-TCYC1)
PESC-HlPT1Lsc	PESC-URA3-(PGAL1-HlPT1Lsc -TCYC1)
PESC-MaIDTΔ1-21	PESC-URA3-(PGAL1-MaIDTΔ1-21Sc-TCYC1)
PESC-MaIDTΔ1-83	PESC-URA3-(PGAL1-MaIDTΔ1-83Sc-TCYC1)
PESC-HlPT-1Δ1-9	PESC-URA3-(PGAL1-HlPT-1Δ1-9Sc-TCYC1)
PESC-HlPT-1Δ1-39	PESC-URA3-(PGAL1-HlPT-1Δ1-39Sc-TCYC1)
PESC-HlPT-1Δ1-91	PESC-URA3-(PGAL1-HlPT-1Δ1-91Sc-TCYC1)
PESC-LaPT1Δ1-17	PESC-URA3-(PGAL1-LaPT1Δ1-17Sc-TCYC1)
PESC-LaPT1Δ1-44	PESC-URA3-(PGAL1-LaPT1Δ1-44Sc-TCYC1)
PESC-LaPT1Δ1-82	PESC-URA3-(PGAL1-LaPT1Δ1-82Sc-TCYC1)
PESC-HlPT1LΔ1-40	PESC-URA3-(PGAL1-HlPT1LΔ1-40Sc-TCYC1)
PESC-HlPT1LΔ1-86	PESC-URA3-(PGAL1-HlPT1LΔ1-86Sc-TCYC1)
PESC-IUP	PESC-URA3-((PGAL7-ScCHK-TADH1)+(PGAL10-IPKsc-TTPS1)+(PGAL1-HlPT1LΔ1-86-TCYC1))
PESC-per	PESC-URA-((PGAL7-EfmvaEper-TTDH2)+(PGAL1-ERG12per-TPYK1)+(PGAL10-EfmvaSper-TDIT1)+(PGAL2-HlPT1LΔ1-86per-TCPS1))
pgRNA-X-2	URA3, 2μm, AmpR, gRNA1-X-2, gRNA2-X-2
pgRNA-X-4	URA3, 2μm, AmpR, gRNA1-X-4, gRNA2-X-4
pgRNA-XI-2	URA3, 2μm, AmpR, gRNA1-XI-2, gRNA2-XI-2
pgRNA-XI-3	URA3, 2μm, AmpR, gRNA1-XI-3, gRNA2-XI-3
pgRNA-XI-6	URA3, 2μm, AmpR, gRNA1-XI-6, gRNA2-XI-6
pgRNA-XI-7	URA3, 2μm, AmpR, gRNA1-XI-7, gRNA2-XI-7
pgRNA-XI-8	URA3, 2μm, AmpR, gRNA1-XI-8, gRNA2-XI-8
pgRNA-XII-1	URA3, 2μm, AmpR, gRNA1-XII-1, gRNA2-XII-1
pgRNA-XII-2	URA3, 2μm, AmpR, gRNA1-XII-2, gRNA2-XII-2
pgRNA-XII-3	URA3, 2μm, AmpR, gRNA1-XII-3, gRNA2-XII-3
pgRNA-XII-5	URA3, 2μm, AmpR, gRNA1-XII-5, gRNA2-XII-5
pgRNA-PACC1	URA3, 2μm, AmpR, gRNA1-PACC1, gRNA2-PACC1
pgRNA-PERG20	URA3, 2μm, AmpR, gRNA1-PERG20, gRNA2-PERG20
pgRNA-aro10	URA3, 2μm, AmpR, gRNA1-aro10, gRNA2-aro10
