# Supplementary material for: De novo biosynthesis of the hops bioactive flavonoid xanthohumol in yeast
Source: Nat Commun. 2024 Jan 4;15:253. doi: 10.1038/s41467-023-44654-5 (PMC10766616; doi:10.1038/s41467-023-44654-5)
Supplement: Supplementary file 7 — Supplementary Data 4 [file 41467_2023_44654_MOESM7_ESM.xlsx]

## Sheet: Sheet1
Supplementary Data 4. Primers used in this study.
No	Primer name	Sequence 5’-3’
P001	X-2up-F	ATATCAACTACGAGAGCGATCGATT
P002	X-2up-(cyc1t)-R	GAGAAGGTTTTGGGACGCTCGAAGGCTTTAATTTGCGCACGTGACCACTTCGAGAG
P003	X-2dw-(adh1t)-F	CAAATCGCTCCCCATTTCACCCAATTGTAGATATGCACCGGGCGACTAGGAAGAG
P004	X-2dw-R	CTCGCCAAGGCATTACCATC
P005	XII-1up-F	ATGTTCTGAGACGTAAGAAAGGGTG
P006	XII-1up-(fba1t)-R	TCGAGTTCTTTGTAAAGTCTTTCATAGTAGCTTACTGTATGTGCAGTTGATTCACGGG
P007	XII-1dw-(tdh2t)-F	ATAAAGCACTTAGTATCACACTAATTGGCTTTTCGCCCCTGACTTGCGATGCTTAG
P008	XII-1dw-R	CCTCGCATTTCAGCTTCCATT
P009	XII-5up-F	ACTCCTACTGAGCTCTATTGGAGGT
P010	XII-5up-(adh1t)-R	AATCGCTCCCCATTTCACCCAATTGTAGATATGCATAACAAGAAAATCGCGTGAACACC
P011	XII-5dw-(pyx212t)-F	GGCTCCCTTTAGGGTTCCGATTTAGTGGTTTACGGCGTCTTGGAGTTCACCACGTA
P012	XII-5dw-R	CTGCGATACCTTTTGTGATGG
P013	GAL1p-R	CATTTTGTATAGTTTTTTCTCCTTGACGTTAAAG
P014	GAL10p-R	CATTTTGTTATATTGAATTTTCAAAAATTCTTAC
P015	CYC1t-F	TCATGTAATTAGTTATGTC
P016	CYC1t-R	GCAAATTAAAGCCTTCGAGCGTCC
P017	ADH1t-F	GCGAATTTCTTATGATTTATGATTTTTATTATTAAATAAG
P018	ADH1t-R	GCATATCTACAATTGGGTGAAATGGGGAGCGATTTG
P019	FBA1t-F	GTTAATTCAAATTAATTGATATAGTTTTTTAATGAG
P020	FBA1t-R	AGTAAGCTACTATGAAAGACTTTACAAAGAAC
P021	TDH2t-F	ATTTAACTCCTTAAGTTACTTTAATGATTTAGTTTTTA
P022	TDH2t-R	GCGAAAAGCCAATTAGTGTGATAC
P023	pYX212t-F	TAGGGCCCACAAGCTTACGCGTCGACCCGGGTATCC
P024	pYX212t-R	GCCGTAAACCACTAAATCGGAACCCTAAAGG
P025	HlCCL1-(gal1p)-F	CTTTAACGTCAAGGAGAAAAAACTATACAAAATGGAGAACAACAAGCAAGATGATCACC
P026	HlCCL1-(adh1t)-R	TTAATAATAAAAATCATAAATCATAAGAAATTCGCCTAAATGGCTTGTTCAGTAACAAGTTTTGC
P027	fjTAL-(gal10p)-F	AAGTAAGAATTTTTGAAAATTCAATATAACAAAATGAACACCATCAACGAATACTTG
P028	fjTAL-(cyc1t)-R	GCGTGAATGTAAGCGTGACATAACTAATTACATGATCAGTTGTTAATCAAGTGATCCTTAACTTTTTGG
P029	HlCHIL2-(gal10p)-F	AAGTAAGAATTTTTGAAAATTCAATATAACAAAATGGAAAACAACATGGTGATGGTGC
P030	HlCHIL2-(fba1t)-R	TCATTAAAAAACTATATCAATTAATTTGAATTAACTTATTTAGATAACTCAGCAGAGAGGTTATCAGCC
P031	CHS_H1-(gal1p)-F	TACTTTAACGTCAAGGAGAAAAAACTATACAAAATGGTTACCGTCGAGGAAGTTCG
P032	CHS_H1-(tdh2t)-R	AAACTAAATCATTAAAGTAACTTAAGGAGTTAAATCTAAATACCCACACTGTGAAGCACAACG
P033	HlOMT1-(gal1p)-F	TACTTTAACGTCAAGGAGAAAAAACTATACAAAATGGAATCTCTAAGAGGCCAAGAAC
P034	HlOMT1-(pyx212t)-R	GGATACCCGGGTCGACGCGTAAGCTTGTGGGCCCTATCACACTAGAAAGGCCTCAATAATAGCAG
P035	HlPT1L-(gal10p)-F	AAGTAAGAATTTTTGAAAATTCAATATAACAAAATGGAATTGTCTTCTGTTTCTTCTTTTTC
P036	HlPT1L-(adh1t)-R	TTTAATAATAAAAATCATAAATCATAAGAAATTCGCTTAAATAAACAAATAAACAACATATTCAGCAG
P037	aro10-gRNA1	AAACTTCTCCGCAGTGAAAGATAAATGATCGAAAACTGATTTCGTATCGAGTTTTAGAGCTAGAAATAG
P038	aro10-gRNA2	AAACTTCTCCGCAGTGAAAGATAAATGATCAATATACGAACGAAACAATGGTTTTAGAGCTAGAAATAG
P039	ARO10up-F	AGCCTTTGCGAATCCTCTCC
P040	ARO10up-(his3t)-R	AAGTGCCAGAAATAACAGTGTTTTGAGTATCAAGTTGAGAGGGT
P041	ARO10dw-(eno2t)-F	GAGATGGAGATGATACCTATTTTACCACTACCACAGAGTTCTTTG
P042	ARO10dw-R	AAGTTTCAAATAGAACGAGGGAGAT
P043	HIS3t-F	TGACACCGATTATTTAAAGCTGCAG
P044	HIS3t-R	CTGTTATTTCTGGCACTTCTTGG
P045	ENO2t-F	AGTGCTTTTAACTAAGAATTATTAGTC
P046	ENO2t-R	AGGTATCATCTCCATCTCCCAT
P047	ARO7G141S-(gal10p)-F	AAGTAAGAATTTTTGAAAATTCAATATAACAAAATGGATTTCACAAAACCAGAAACTGT
P048	ARO7G141S-(his3t)-R	ATCGTATGCTGCAGCTTTAAATAATCGGTGTCATTACTCTTCCAACCTTCTTAGCAAGT
P049	G141S(aro7)-F	GTGATGATAAGAATAACTTCAGTTCTGTTGCCACTAGAGATAT
P050	G141S(aro7)-R	ATATCTCTAGTGGCAACAGAACTGAAGTTATTCTTATCATCAC
P051	ARO4K229L-(gal1p)-F	TACTTTAACGTCAAGGAGAAAAAACTATACAAAATGAGTGAATCTCCAATGTTCGCTG
P052	ARO4K229L-(eno2t)-R	AGCAGAAAAGACTAATAATTCTTAGTTAAAAGCACTCTATTTCTTGTTAACTTCTCTTCTTTGTCT
P053	K229L(aro4)-F	CATTTCATGGGTGTTACTTTGCATGGTGTTGCTGCTATC
P054	K229L(aro4)-R	GATAGCAGCAACACCATGCAAAGTAACACCCATGAAATG
P055	ACC1-gRNA1	AAACTTCTCCGCAGTGAAAGATAAATGATCCTTCAGGTAAACTGTACGAAGTTTTAGAGCTAGAAATAG
P056	ACC1-gRNA2	AAACTTCTCCGCAGTGAAAGATAAATGATCAAAATAAGGATGAAGCGGGAGTTTTAGAGCTAGAAATAG
P057	ACC1pup-F	CGTTACGCCCTCCAGAGTCACC
P058	ACC1pup-(tef1p)-R	TGAAGCTATGGTGTGTGGTGCTAGGCTATACTGTGCCAGAATACG
P059	TEF1-F	CCACACACCATAGCTTCAAAATGT
P060	TEF1-R	CATTTTGTAATTAAAACTTAGATTAGATTGCTATGC
P061	ACC1-(tef1p)-F	CTAAGTTTTAATTACAAAATGAGCGAAGAAAGCTTATTCGAGTC
P062	ACC1(in)-R	GTACCACCTGGCACTTCAATG
P063	X-4up-F	CCATGTACTCAAGCTCGTCTCC
P064	X-4up-(dit1t)-R	AAGGCGGGCGTTCAGAAAAGCGTTGCGGAGTAACTGAATCGTTGTGCTGGAGTAGTTGG
P065	X-4dw-(prm9t)-F	ATTATGCAACGCTTCGGAAAATACGATGTTGAAAATGTCCTTTGTCAAGGGAGGCAC
P066	X-4dw-R	GCCTGTTGCTGCTCTTGAATGG
P067	DIT1t-F	TAAAGTAAGAGCGCTACATTGGTC
P068	DIT1t-R	GTTACTCCGCAACGCTTTTCTGAAC
P069	PRM9t-F	ACAGAAGACGGGAGACACTAGCAC
P070	PRM9t-R	ATTTTCAACATCGTATTTTCCGAAGCG
P071	IDI1-(gal10p)-F	AAGTAAGAATTTTTGAAAATTCAATATAACAAAATGACTGCCGACAACAATAGTATGC
P072	IDI1-(eno2t)-R	AAAAGGTAGACCAATGTAGCGCTCTTACTTTATTATAGCATTCTATGAATTTGCCTGTC
P073	tHMG1-(gal1p)-F	TACTTTAACGTCAAGGAGAAAAAACTATACAAAATGGCTGCAGACCAATTGGTG
P074	tHMG1-(prm9t)-R	TGGTAAAGTTGTGTGCTAGTGTCTCCCGTCTTCTGTTTAGGATTTAATGCAGGTGACGG
P075	MaIDTΔ1-21-OE1-F	TCAAGGAGAAAAAACCCCGGATCCATGGCCAGTTCTCACGAGAAGAGGTTGT
P076	MaIDTΔ1-83-OE1-F	TCAAGGAGAAAAAACCCCGGATCCATGGCCAGTGCTGAAGCCCACG
P077	MaIDT-OE2-R	ATCAACTTCTGTTCCATGTCGACTTAGATGAATGGAAAGATAACAAATTCAAGCAAC
P078	HlPT-1Δ1-9-OE1-F	TCAAGGAGAAAAAACCCCGGATCCATGTCTCTTGGTACTAATCCATTCATTAGTATTCC
P079	HlPT-1Δ1-39-OE1-F	TCAAGGAGAAAAAACCCCGGATCCATGATTAATTCTACTAATTCTAAGCATTGTAGTCC
P080	HlPT-1Δ1-91-OE1-F	TCAAGGAGAAAAAACCCCGGATCCATGGCCAGTGCCCAGATTGAAGATAGAC
P081	HlPT-1-OE2-R	ATCAACTTCTGTTCCATGTCGACTTAAATGAACAAATAAACAACATATTCAGCAGAG
P082	LaPT1Δ1-17-OE1-F	TCAAGGAGAAAAAACCCCGGATCCATGGGTGGAAACAGACCTAGGAGTAAGC
P083	LaPT1Δ1-44-OE1-F	TCAAGGAGAAAAAACCCCGGATCCATGGAGAAGATCCAGAAAGAGCACTGCG
P084	LaPT1Δ1-82-OE1-F	TCAAGGAGAAAAAACCCCGGATCCATGAATGCCATTTCTGAGCAGAGTTTCG
P085	LaPT1-OE2-R	ATCAACTTCTGTTCCATGTCGACTTAAGATCTAAACAATGGCAAAAGCAAACA
P086	HlPT1LΔ1-40-OE1-F	CAAGGAGAAAAAACCCCGGATCCATGATTAATTCTACTAATTCTAAGCATTGTTCTCCT
P087	HlPT1LΔ1-86-OE1-F	TCAAGGAGAAAAAACCCCGGATCCATGGATCAAAGAGGAAATTCTATTAGAGCTTCTGC
P088	HlPT1L-OE2-R	ATCAACTTCTGTTCCATGTCGACTTAAATAAACAAATAAACAACATATTCAGCAG
P089	ERG20p-gRNA-1	AAACTTCTCCGCAGTGAAAGATAAATGATCACGTTGGCAGCTTTTCAAAGGTTTTAGAGCTAGAAATAG
P090	ERG20p-gRNA-2	AAACTTCTCCGCAGTGAAAGATAAATGATCACAGTGTGAGGTATTCTAAGGTTTTAGAGCTAGAAATAG
P091	ERG20pup-F	TCTATTGATACAGTCAGAATCCTCG
P092	ERG20pup-R	CTGTCAAACCTTTCTCCTTTCCTGG
P093	ERG20-F	ATGGCTTCAGAAAAAGAAATTAGGAGAGAGAG
P094	ERG20(in)-R	GCACCAACCTAGAATGGCAACC
P095	HXT1p-(erg20pup)-F	ACAACAACCAGGAAAGGAGAAAGGTTTGACAGTGCAGGTCTCATCTGGAATATAATTCC
P096	HXT1p-(erg20)-R	CTCTCTCTCCTAATTTCTTTTTCTGAAGCCATTTTGGATTTTACGTATATCAACTAGTTGACGATTATG
P097	ERG1p-(erg20pup)-F	AAACAACAACCAGGAAAGGAGAAAGGTTTGACAGCTTGTCGAATACTACTATGACCGCT
P098	ERG1p-(erg20)-R	GAATCTCTCTCTCCTAATTTCTTTTTCTGAAGCCATTTTGGACCCTTTTCTCGATATGTTTTTCTGTG
P099	XI-2up-F	ACGGCCTCCTTACTAGCTGACTAAG
P100	XI-2up-(cps1t)-R	TAAAAAAAAAAAGAAGTGTCAAATCAAGTGTCAAATAGTTACACCCCGCGTGC
P101	XI-2dw-(pgk1t)-F	TAAGTTTAATAACTCGAAAATTCTGCGTTCGTTAAAGTTTAGATGTAGGTTTTAGCGGT
P102	XI-2dw-R	ATGAGCATTTGCTCACCTTCCTG
P103	CPS1t-F	GCGCAATGATTGAATAGTCAAAGAT
P104	CPS1t-R	ATTTGACACTTGATTTGACACTTC
P105	PGK1t-F	ATTGAATTGAATTGAAATCGATAGATC
P106	PGK1t-R	TAACGAACGCAGAATTTTCGAGT
P107	ERG10-(gal10p)-F	AGTAAGAATTTTTGAAAATTCAATATAACAAAATGTCTCAGAACGTTTACATTGTATCG
P108	ERG10-(cps1t)-R	AAAAAAAAAAAATCTTTGACTATTCAATCATTGCGCTCATATCTTTTCAATGACAATAGAGGAAGCAC
P109	HMG2K6R-(gal1p)-F	TACTTTAACGTCAAGGAGAAAAAACTATACAAAATGTCACTTCCCTTAAGAACGATAGTACATTTG
P110	HMG2K6R-(pgk1t)-R	AAAAAAATTGATCTATCGATTTCAATTCAATTCAATTTATAATAATGCTGAGGTTTTACAGGGGGG
P111	XII-3up-F	GAGCATCACAAAGAATCACGAGGAAAAG
P112	XII-3up-(tdh2t)-R	ATAAAGCACTTAGTATCACACTAATTGGCTTTTCGCTTGCGTTACTAGCGAAGCGGC
P113	XII-3dw-(dit1t)-F	AAGGCGGGCGTTCAGAAAAGCGTTGCGGAGTAACTAACGAGCAGAAAGTTTTTGGAAGT
P114	XII-3dw-R	ATTCGTTCCTAGAGCCTATCACACC
P115	HMG2K6R-(gal10p)-F	TTTGAAAATTCAATATAACAAAATGTCACTTCCCTTAAGAACGATAGTACATTTG
P116	HMG2K6R-(tdh2t)-R	AAAACTAAATCATTAAAGTAACTTAAGGAGTTAAATTTATAATAATGCTGAGGTTTTACAGGGGGG
P117	HMG2K6R-(dit1t)-R	AACAAAAAGGTAGACCAATGTAGCGCTCTTACTTTATTATAATAATGCTGAGGTTTTACAGGGGGG
P118	GAL7p-F	TTTGCCAGCTTACTATCCTTCTTG
P119	GAL7p-R	TTTTGAGGGAATATTCAACTGTT
P120	TPS1t-F	TGAACCCGATGCAAATGAGACG
P121	TPS1t-(gal7p)-R	AGTGCATATTTTCAAGAAGGATAGTAAGCTGGCAAAGCGGTGTGAACAGCGACAAT
P122	IPK-OE1-F	CACTAAAGGGCGGCCGCACTAGTATGGAATTGAATATTTCTGAATCAAGATCAAG
P123	IPK-(cps1t)-R	GAATAGACGATCGTCTCATTTGCATCGGGTTCATTATTTAGAAAATCTAATAATAGTACCCAACCAATC
P124	ScCHK-(gal7p)-F	GATAAAAAAAAACAGTTGAATATTCCCTCAAAAATGGTACAAGAATCACGTCCAGGGAG
P125	ScCHK-OE2-R	CGTCGTCATCCTTGTAATCCATCGATTTACAAATAACTAGTATCGAGGAACTTGAAAGAGC
P126	XI-6up-F	CCTCCTAAAGCTCGGTAAAGGGAAC
P127	XI-6up-(gal2p)-R	AAAGTTCCTCTGGTCCGTAAACCTCCTTGGATTAGGATAAAAGCATTCACTGCCCGCAG
P128	XI-6dw-(gal7p)-F	AGTGCATATTTTCAAGAAGGATAGTAAGCTGGCAAAGCTAAGGCGAGAAAACTGCTG
P129	XI-6dw-R	CAACCATAGTGGCCAATTTTGACAC
P130	GAL2p-F	CTAATCCAAGGAGGTTTACGGACC
P131	GAL2p-R	TTTGTATGAAAGAATTATTTTTTTTATTATGTTAATCTTGTGTTTAC
P132	PGK1t-(prm9t)-R	ATTATGCAACGCTTCGGAAAATACGATGTTGAAAATTAACGAACGCAGAATTTTCGAGT
P133	CHS_H1-(gal2p)-F	ATTAACATAATAAAAAAAATAATTCTTTCATACAAAATGGTTACCGTCGAGGAAGTTCG
P134	CHS_H1-(pgk1t)-R	AAAAAAATTGATCTATCGATTTCAATTCAATTCAATCTAAATACCCACACTGTGAAGCACAACG
P135	HlCHIL2-(gal7p)-F	TGATAAAAAAAAACAGTTGAATATTCCCTCAAAAATGGAAAACAACATGGTGATGGTGC
P136	HlCHIL2-(prm9t)-R	GGTAAAGTTGTGTGCTAGTGTCTCCCGTCTTCTGTTTATTTAGATAACTCAGCAGAGAGGTTATCAGCC
P137	PGK1t-(eno2t)-R	ACAGTGATATGCATATGGGAGATGGAGATGATACCTTAACGAACGCAGAATTTTCGAGT
P138	PRM9t-(cps1t)-R	TAAAAAAAAAAAGAAGTGTCAAATCAAGTGTCAAATATTTTCAACATCGTATTTTCCGAAGCG
P139	HlPT1LΔ1-86-(ga10p)-F	AAGTAAGAATTTTTGAAAATTCAATATAACAAAATGGATCAAAGAGGAAATTCTATTAGAGCTTCTGC
P140	HlPT1L-(eno2t)-R	AGCAGAAAAGACTAATAATTCTTAGTTAAAAGCACTTTAAATAAACAAATAAACAACATATTCAGCAG
P141	HlPT1LΔ1-86-(gal1p)-F	TACTTTAACGTCAAGGAGAAAAAACTATACAAAATGGATCAAAGAGGAAATTCTATTAGAGCTTCTGC
P142	HlPT1L-(cps1t)-R	AAAAAAAAAAAATCTTTGACTATTCAATCATTGCGCTTAAATAAACAAATAAACAACATATTCAGCAG
P143	X110-IDI1(gal1p)-F	TACTTTAACGTCAAGGAGAAAAAACTATACAAAATGACTGCCGACAACAATAGTATGC
P144	IDI1-liner-R	GCTACCTCCTCCACCAGAACCTCCGCCACCACTACCACCACCGCCTAGCATTCTATGAATTTGCCTGTC
P145	HlPT1LΔ1-86-liner-F	GGTAGTGGTGGCGGAGGTTCTGGTGGAGGAGGTAGCGATCAAAGAGGAAATTCTATTAGAGCTTCTGC
P146	XI-3up-F	CCAACCGGCTGCTTTCATGTG
P147	XI-3up-(eno2t)-R	GTGATATGCATATGGGAGATGGAGATGATACCTGGCGTCAATATCCTAAAACGGAAAAC
P148	XI-3dw-(cps1t)-F	AAAAAAAAAAGAAGTGTCAAATCAAGTGTCAAATGGATTGAGCCAGCAATACAGATCAT
P149	XI-3dw-R	GCCAATAGTAGTCGGAAAGATGAGTGT
P150	HlCHIL2-(gal1p)-F	TACTTTAACGTCAAGGAGAAAAAACTATACAAAATGGAAAACAACATGGTGATGGTGC
P151	HlCHIL2-liner-R	GCTACCTCCTCCACCAGAACCTCCGCCACCACTACCACCACCGCCTTTAGATAACTCAGCAGAGAGGTTATCAGCC
P152	XI-8up-F	CAGCTTCCCCTGACTTCGATG
P153	XI-8up-(tps1t)-R	TCCCACATTTTTTTTTATTGTCGCTGTTCACACCGCCTGCAACCCTTCGATTGCAATC
P154	XI-8dw-(fba1t)-F	TCGAGTTCTTTGTAAAGTCTTTCATAGTAGCTTACTGGCATATCGTTACCGCCTTTTGC
P155	XI-8dw-R	GGCTACTACAATTAACTCCCAGACTTC
P156	HlOMT1-(tps1t)-R	CAGGAATAGACGATCGTCTCATTTGCATCGGGTTCATCACACTAGAAAGGCCTCAATAATAGCAG
P157	HlOMT1-(gal10p)-F	AAGTAAGAATTTTTGAAAATTCAATATAACAAAATGGAATCTCTAAGAGGCCAAGAAC
P158	HlOMT1-(fba1t)-R	CTCATTAAAAAACTATATCAATTAATTTGAATTAACTCACACTAGAAAGGCCTCAATAATAGCAG
P159	HlOMT1sc-(gal10p)-F	AAGTAAGAATTTTTGAAAATTCAATATAACAAAATGGAATCTTTGAGAGGTCAAGAAC
P160	HlOMT1sc-(tps1t)-R	CAGGAATAGACGATCGTCTCATTTGCATCGGGTTCATTAAACCAAAAAAGCTTCAATAATAGCAGG
P161	HlOMT1sc-(gal1p)-F	TACTTTAACGTCAAGGAGAAAAAACTATACAAAATGGAATCTTTGAGAGGTCAAGAAC
P162	HlOMT1sc-(fba1t)-R	CTCATTAAAAAACTATATCAATTAATTTGAATTAACTTAAACCAAAAAAGCTTCAATAATAGCAGG
P163	XI-2up-(gal7p)-R	TGCATATTTTCAAGAAGGATAGTAAGCTGGCAAAAGTTACACCCCGCGTGC
P164	HIS3t-per-F	GCTGTAAAACTATCGCAGGCAAAATCTAAACTATAGTGACACCGATTATTTAAAGCTGC
P165	HIS3t-(adh1t)-R	CAAATCGCTCCCCATTTCACCCAATTGTAGATATGCCTGTTATTTCTGGCACTTCTTGG
P166	ADH1t-per-F	CTGTAAAACTATCGCAGGCAAAATCTAAACTATAAGCGAATTTCTTATGATTTATGATTTTTATTATTAAATAAGTTAT
P167	PGK1t-per-F	TAAAACTATCGCAGGCAAAATCTAAACTATAGATTGAATTGAATTGAAATCGATAGATC
P168	HlCCL1-(gal7p)-F	TAAAAAAAAACAGTTGAATATTCCCTCAAAAATGGAGAACAACAAGCAAGATGATCACC
P169	HlCCL1-per-R	CTATAGTTTAGATTTTGCCTGCGATAGTTTTACAGCGGCAGAACCACCACCAATGGCTTGTTCAGTAACAAGTTTTGC
P170	ACC1-(gal10p)-F	AAGTAAGAATTTTTGAAAATTCAATATAACAAAATGAGCGAAGAAAGCTTATTCGAGTC
P171	ACC1in-1-R	TTGGAAAGGTGGAGAACGCAGC
P172	ACC1in-2-F	AAATCCTCTGTTGTGAAGGTTGCC
P173	ACC1-per-R	TTATAGTTTAGATTTTGCCTGCGATAGTTTTACAGCGGCAGAACCACCACCTTTCAAAGTCTTCAACAATTTTTCTTTATCATCGG
P174	CHS_H1-per-R	CTATAGTTTAGATTTTGCCTGCGATAGTTTTACAGCGGCAGAACCACCACCAATACCCACACTGTGAAGCACAACG
P175	X-2up-(gal7p)-R	AGTGCATATTTTCAAGAAGGATAGTAAGCTGGCAAAGCACGTGACCACTTCGAGAG
P176	X-2dw-(cps1t)-F	TAAAAAAAAAAAGAAGTGTCAAATCAAGTGTCAAATACCGGGCGACTAGGAAGAG
P177	PRM9t-per-F	GCTGTAAAACTATCGCAGGCAAAATCTAAACTATAAACAGAAGACGGGAGACACTAGC
P178	PGK1t-per-F2	GCTGTAAAACTATCGCAGGCAAAATCTAAACTATAAATTGAATTGAATTGAAATCGATAGATC
P179	CPS1t-per-F	GCTGTAAAACTATCGCAGGCAAAATCTAAACTATAAGCGCAATGATTGAATAGTCAAAG
P180	HlCHIL2-per-R	TTATAGTTTAGATTTTGCCTGCGATAGTTTTACAGCGGCAGAACCACCACCTTTAGATAACTCAGCAGAGAGGTTATCAGCC
P181	IDI1-per-R	TTATAGTTTAGATTTTGCCTGCGATAGTTTTACAGCGGCAGAACCACCACCTAGCATTCTATGAATTTGCCTGTC
P182	HlPT1LΔ1-86-per-R	TTATAGTTTAGATTTTGCCTGCGATAGTTTTACAGCGGCAGAACCACCACCAATAAACAAATAAACAACATATTCAGC
P183	XI-3up-(gal7p)-R	GCATATTTTCAAGAAGGATAGTAAGCTGGCAAAGGCGTCAATATCCTAAAACGGAAAAC
P184	XI-3dw-(dit1t)-F	AAGGCGGGCGTTCAGAAAAGCGTTGCGGAGTAACGGATTGAGCCAGCAATACAGATCAT
P185	CYC1t-(tdh2t)-R	ATAAAGCACTTAGTATCACACTAATTGGCTTTTCGCGCAAATTAAAGCCTTCGAGCGTC
P186	TDH2t-per-F	GCTGTAAAACTATCGCAGGCAAAATCTAAACTATAAATTTAACTCCTTAAGTTACTTTAATGATTTAGTTTTTATTAT
P187	DIT1t-per-F	GCTGTAAAACTATCGCAGGCAAAATCTAAACTATAATAAAGTAAGAGCGCTACATTGGTCTACC
P188	EfmvaE-(gal10p)-F	AAGTAAGAATTTTTGAAAATTCAATATAACAAAATGAAGACTGTAGTAATAATAGACGC
P189	EfmvaE-per-R	TTATAGTTTAGATTTTGCCTGCGATAGTTTTACAGCGGCAGAACCACCACCTTGTTTTCTCAAATCGTTCAAAATTGC
P190	EfmvaS-(gal1p)-F	ACTTTAACGTCAAGGAGAAAAAACTATACAAAATGACCATCGGTATTGACAAAATCTCC
P191	EfmvaS-per-R	TTATAGTTTAGATTTTGCCTGCGATAGTTTTACAGCGGCAGAACCACCACCATTTCTGTATGATCTAACTGTGTTATTG
P192	XII-2up-F	GACTAATGATATACGCTAGTTCCTGTT
P193	XII-2up-(gal7p)-R	TGCATATTTTCAAGAAGGATAGTAAGCTGGCAAAAGGAAATAGTCTCACTTACTGGGCG
P194	XII-2dw-(pyk1t)-F	ACTAACTTGGAAGGTTATACATGGGTACATAAATGCAGGAGAGCAGTAAGGAGGGC
P195	XII-2dw-R	ACTTCGAATTCCTTCGTGCTTGAC
P196	FBA1t-per-F	GTAAAACTATCGCAGGCAAAATCTAAACTATAAGTTAATTCAAATTAATTGATATAGTTTTTTAATGAG
P197	HIS3t-(fba1t)-R	TCGAGTTCTTTGTAAAGTCTTTCATAGTAGCTTACTCTGTTATTTCTGGCACTTCTTGG
P198	PYK1t-per-F	TGTAAAACTATCGCAGGCAAAATCTAAACTATAAAAAAAGAATCATGATTGAATGAAGATATTATTTTTTTGAATTATA
P199	ERG19-(gal7p)-F	GATAAAAAAAAACAGTTGAATATTCCCTCAAAAATGACCGTTTACACAGCATCCG
P200	ERG19-per-R	TTATAGTTTAGATTTTGCCTGCGATAGTTTTACAGCGGCAGAACCACCACCTTCCTTTGGTAGACCAGTCTTTGCG
P201	ERG8-per-R	TTATAGTTTAGATTTTGCCTGCGATAGTTTTACAGCGGCAGAACCACCACCTTTATCAAGATAAGTTTCCGGATCTT
P202	ERG8-(gal10p)-F	AAGTAAGAATTTTTGAAAATTCAATATAACAAAATGTCAGAGTTGAGAGCCTTCAGT
P203	ERG12-(gal1p)-F	TACTTTAACGTCAAGGAGAAAAAACTATACAAAATGTCATTACCGTTCTTAACTTCTGC
P204	ERG12-per-R	TTATAGTTTAGATTTTGCCTGCGATAGTTTTACAGCGGCAGAACCACCACCTGAAGTCCATGGTAAATTCGTGTTTCC
P205	XI-6up-(eno2t)-R	CAGTGATATGCATATGGGAGATGGAGATGATACCTGATAAAAGCATTCACTGCCCGCAG
P206	XI-6dw-(cps1t)-F	TAAAAAAAAAAAGAAGTGTCAAATCAAGTGTCAAATGCTAAGGCGAGAAAACTGCTG
P207	ENO2t-per-F	GCTGTAAAACTATCGCAGGCAAAATCTAAACTATAAAGTGCTTTTAACTAAGAATTATTAGTC
P208	XI-7up-F	GAGCGCTTAAGGTATAGAAAAGCACTC
P209	XI-7up-(dit1t)-R	AAGGCGGGCGTTCAGAAAAGCGTTGCGGAGTAACCCTCTACATTGCCGTTATCGCTTAG
P210	XI-7dw-(pdc1t)-F	GTAATAGAAGACTAGACACCTCGATACAAATACGTCTCTCTTAACCGTGGTAGATC
P211	XI-7dw-R	CAGAGCTACCGATTCTGCTTGATC
P212	PDC1t-per-F	GTAAAACTATCGCAGGCAAAATCTAAACTATAAGCGATTTAATCTCTAATTATTAGTTAAAGTTTTATAAGC
P213	PDC1t-R	TATTTGTATCGAGGTGTCTAGTCTTCTATTACAC
P214	ERG12-(gal10p)-F	AAGTAAGAATTTTTGAAAATTCAATATAACAAAATGTCATTACCGTTCTTAACTTCTGC
P215	GAL2p-(OE1)-F	GATCTTATCGTCGTCATCCTTGTAATCCATCGATCTAATCCAAGGAGGTTTACGGACC
P216	HlPT1LΔ1-86-(gal2)-F	AACATAATAAAAAAAATAATTCTTTCATACAAAATGGATCAAAGAGGAAATTCTATTAGAGCTTCTGC
P217	DIT1t-(cps1t)-R	AAAAAAAAAAGAAGTGTCAAATCAAGTGTCAAATGTTACTCCGCAACGCTTTTCTGAAC
P218	EfmvaS-(OE2)-F	TTCAACCCTCACTAAAGGGCGGCCGCACTAGTATGACCATCGGTATTGACAAAATCTCC
P219	ERG12-(OE3)-F	ACTTTAACGTCAAGGAGAAAAAACCCCGGATCCATGTCATTACCGTTCTTAACTTCTGC
P220	TDH2t-(pyk1t)-R	ACTAACTTGGAAGGTTATACATGGGTACATAAATGCGCGAAAAGCCAATTAGTGTGATACTAAGTG
P221	EfmvaE-(gal7p)-F	GATAAAAAAAAACAGTTGAATATTCCCTCAAAAATGAAGACTGTAGTAATAATAGACGC
P222	GAL7p-(OE4)-F	TCTTCTTCGGAAATCAACTTCTGTTCCATGTCGACTTTGCCAGCTTACTATCCTTCTTG
