# Supplementary material for: De novo biosynthesis of the hops bioactive flavonoid xanthohumol in yeast
Source: Nat Commun. 2024 Jan 4;15:253. doi: 10.1038/s41467-023-44654-5 (PMC10766616; doi:10.1038/s41467-023-44654-5)
Supplement: Supplementary file 8 — Supplementary Data 5 [file 41467_2023_44654_MOESM8_ESM.xlsx]

## Sheet: Sheet1
Supplementary Data 5. Synthesized genes used in this study. (All genes were codon optimized for S. cerevisiae).
Gene	sequence 5'-3'
FjTALsc	ATGAACACCATCAACGAATACTTGTCCTTGGAAGAATTCGAAGCCATCATCTTCGGTAATCAAAAGGTTACCATCTCCGATGTTGTTGTCAACAGAGTTAACGAATCCTTCAACTTCTTGAAAGAATTCTCCGGTAACAAGGTTATCTACGGTGTTAATACTGGTTTTGGTCCAATGGCTCAATACAGAATCAAAGAATCCGACCAAATCCAATTGCAATACAACTTGATCAGATCCCACTCTTCTGGTACTGGTAAACCATTGTCTCCAGTTTGTGCTAAAGCTGCTATTTTGGCTAGATTGAACACTTTGTCTTTGGGTAATTCAGGTGTTCACCCATCCGTTATTAACTTGATGTCCGAATTGATCAACAAGGACATTACCCCATTGATCTTTGAA…
MaIDTsc	ATGGAACTTAGTATCAGTCACAGTAGTTTGAGGTTGCCAGCTATCATCCCACAAAGATGCAAGGCCAGTTCTCACGAGAAGAGGTTGTTCAGTATCAAACCAACTACTAAAAATATTAAATCTTCTAACTTTCCTTCTAATTGTTCTACCGCTAATAAATTGATCTTGCCACTTGGTCTTTACGGAGAGAGGAAGTTGTCTAAGTCTTTGTTGTACGGTCAGCATAGAAGGAATTCTACCACCATTAGAGCCAGTGCTGAAGCCCACGAGTCTGCCAACAATTCTGACGGTACCTTCGCTAAATTCAGTTCTTTCGGTTCTGCCTTGTATAAGTTTTTGAGAATCTATGCCTTGAGTCACACCATCGTCAGTACCGTCAGTTTGTTTGCTAGAGTCTTG…
CtIDTsc	ATGGCTTTTAGTATTTCTCATTCTTCTCTTAGGTTGTCTCCTATCGCCCCACACCAGAGGTTCATTAGAGCCTCTTCTCACGACAACAACTCTGTCTTGTCTATTAAAAACAAAATTAAATCTCCAAATTTCCCTTCTAAATCTTCTACTGATAAATTGATTTTCCCAGTCGGTCTTTACGGAGAGAACCAGTTCTCTAAATCTTTGTCTTACGGTAAGGATAGAAGGAACAACATCAGAGCCTCTTTCGAGGCCCAACCAGCTGATTCTAAGACCACCCTTGCCAAGGTCTCTAGATTCGGTTCTACTTGTTACAAGTTCTTGAGGCCATACGCCATGTCTCACACCGTTGCTTCTGCCATCGGTTTGTTCGCTAGAGTTCTTGTCGACAACCCACAG…
GuILDTsc	ATGGATTCTATGGTCATTGGAAGTTTTCCAAATATCTCTAGTATTACTACCGTTGGTAATTTGAGGCAAGGTAAGGACTGCACCAAGAACTACTACGCCACCGGATACTACACCCCAAAGGCCAGTCTTCACAAGAGGAAAATTCAGAAGGAATATAACTTTTTGAGAGTTCAACAACCATCTCTTAAGCACTTGTACAAGGGTATCGAGGGTGGTCACACCTACCAAGAGTGCAATAGAAAGTACGTCGTCAAGGCCACCCCAAAAAGTTCTTTCGAATATGATCCTAGGTCTAGTGATAGGAAAAACATTTTGGCTTCTTTCAAGAATTTCTTGGATGCTTTTTACATGTTTTGTACCCCATATTCTTTTATCGGTGCCATGTTGAACATCATCAGT…
SfFPTsc	ATGGGATCTATGTTGCTTGCCTCTTTCCCCGGTGCTTCTAGTATCACCACCGGAGGAAGTTGCATGAGATCTAAGCAGTATGCCAAGAACTACAACGCCTCTTCTTACGTCACCACCCTTTGGCACAAGAAGGGTAAGATCCAAAAGGAGCACTGCGCCGTCATCTTCAGTAAGCATAATTTGAAACAGCACTACAAGGTTAACGAGGGAGGTTCTACCAGTAAGAAGAGAGAAAAAAAATATACTGTTAATGCCATTAGTGAGGAGAGTTTCGAGTACGAGCCACAAGTTAGAGACCCAGAATCTATCTGGGGTAGTGTCAACGACGCTTTGGATACCTTCTATAAATTCTGCAGACCATACGCCATGTTCAGTATCGTCTTGGGTGCCACTTTCAAG…
SfiLDTsc	ATGGGATTTGTCTTGCCAGCCAGTTTCCCTAGGTCTTCTTCTATCACCACCGGATCTTACGGTACCACCCTTTGGCACAAGTCTGAAAAAATTCAAAAAGAATACTGTGTTATGCTTAGTAGTAGTCACAATTTGAAACATAGGCATAAGGTCATCCATAGAGGAAGTAGTTGCCAAGAATGCGAAAGAAAGTACGTTGTCAACGCCACCAGTGGTCAGCTTTTCGAATACGAGCCACAAGCTACCGATATCAAGTCTAACTGGGACAGTATCAAAGATGCTCTTAATGTTTTCTATTCTTTCATGAGGCCATACTCTGCCATCGCTGCTGCCATGGGAGCTACCTCTGTCAGTCTTCTTGCCGTCGAGAAATTGTCTGACTTGTCTCTTCCTTTCTTC…
HlPT-1sc	ATGGAATTGTCTTCTGTCTCTTCTTTTTCTCTTGGTACTAATCCATTCATTAGTATTCCTCATAATAATAATAACTTGAAAGTCTCTAGTTATTGTTGTAAATCTAAATCTAGAGTTATTAATTCTACTAATTCTAAGCATTGTAGTCCAAATAACAATAACAACACCTCTAACAAGACCACCCACCTTTTGGGTCTTTACGGTCAGTCTAGGTGCCTTTTGAAGCCTTTGAGTTTCATCTCTTGTAATGATCAGAGGGGTAACTCTATTAGAGCCAGTGCCCAGATTGAAGATAGACCTCCAGAAAGTGGTAACTTGAGTGCCCTTACCAACGTCAAGGACTTCGTCTCTGTCTGCTGGGAGTATGTTAGACCATACACTGCCAAGGGTGTTATCATC…
LaPT1sc	ATGTCTGCTATGTTGGCCTCTTGCTTCACCATCCCATCTAGTATCAAGGCCGGTGGAAACAGACCTAGGAGTAAGCAATGCGGTAAGACCTACTACGCCTCTAGTAACGTCCCTACCTTGTGGCACAAGACCGAGAAGATCCAGAAAGAGCACTGCGCTATGATGTCTTCTAACAGTTTGCAACATAGATGCAAAGTCATCGAGGATGGATTTAAATACCAGCAATGGAAAAGAAAATGTACTATTAATGCCATTTCTGAGCAGAGTTTCGAACCAGAATCTCAAGCTCAATACAAGAAGTCTATGAAAGACAGTGTCAAGGACGGTCTTGTCGCCTTCTACGAATTCACTAGACCATACTCTGCCATCCCAATCATTCTTGAGGCCACTTGTATGTCT…
CsPT3sc	ATGGTTTTTAGTTCTGTTTGTAGTTTCCCAAGTTCTCTTGGTACTAATTTCAAATTGGTTCCTAGATCTAATTTTAAGGCTTCTTCTTCTCACTACCATGAAATCAATAATTTCATTAATAATAAACCAATTAAGTTTAGTTATTTTAGTTCTAGATTGTATTGCTCTGCCAAGCCTATTGTCCATAGAGAAAACAAATTTACCAAATCTTTCAGTCTTTCTCATTTGCAAAGGAAGAGTAGTATCAAGGCCCACGGTGAGATCGAGGCTGATGGTTCTAACGGTACCTCTGAATTTAACGTCATGAAGTCTGGTAATGCCATCTGGAGGTTCGTTAGACCATACGCCGCCAAGGGAGTTTTGTTCAACTCTGCCGCCATGTTCGCCAAGGAATTGGTT…
CsPT4sc	ATGGGATTGTCTTTGGTTTGTACTTTTTCTTTTCAAACCAATTATCATACCCTTTTGAATCCACACAACAAAAATCCAAAAAATTCTCTTTTGAGTTATCAACATCCAAAAACTCCAATTATTAAAAGTTCTTATGATAATTTCCCATCTAAATACTGTCTTACTAAAAATTTCCATTTGTTGGGTCTTAATAGTCATAATAGAATCTCTTCTCAGTCTAGGAGTATTAGAGCCGGTTCTGACCAAATCGAGGGATCTCCACACCACGAGTCTGACAACAGTATCGCCACCAAGATCTTGAACTTCGGTCACACTTGTTGGAAATTGCAGAGGCCATACGTCGTCAAGGGTATGATCTCTATTGCTTGTGGTCTTTTCGGTAGGGAGCTTTTCAACAAT…
NphBsc	ATGAGTGAAGCTGCTGACGTCGAAAGAGTCTATGCCGCCATGGAAGAAGCTGCCGGTTTGTTGGGTGTCGCTTGCGCTAGAGACAAAATCTACCCATTGCTTTCTACCTTCCAAGATACCCTTGTCGAGGGAGGTAGTGTCGTTGTCTTCTCTATGGCCTCTGGTAGGCACTCTACCGAGCTTGACTTCTCTATCTCTGTCCCAACCAGTCACGGTGACCCTTATGCCACCGTTGTCGAGAAGGGTTTGTTCCCAGCTACCGGACATCCAGTTGATGACCTTTTGGCCGACACCCAGAAGCACCTTCCAGTCTCTATGTTCGCCATTGACGGTGAGGTCACCGGTGGTTTCAAGAAGACTTACGCCTTCTTCCCTACCGACAACATGCCCGGTGTTGCC…
PcM4DTsc	ATGGACTGGGGTCTTGCCATCAGTTCTAGTTCTAAGGCCTACTCTGTTACCACCGGTGCCAACTTGTGGAGGTCTAAACATGTTACTAACAATATCCATTACCCTTCTAGTTGCATCACCAAGGCCTCTCAGCACAAAAAGAAGACCCAGATCGAATACAATGTCTTGAGGTTCCAGAGGCCATCTCTTGGACACGGTTACAACTTCTCTGGAGGTGGTGGTTCTACCTACCAAGAATGCAATAGAAAGTACGCTGTCAAGGCCGTCTACGACCAGCCAAAGGATTTCGAGCTTGAGGCCAGTAACCCAAAGAACATCTTGGATTCTGCCAAAAAATTTTTGGCTGCTTTTTATTATTTTTCTTATCCTTACACCATGATTGGAATCACCTTGTGCGCC…
AhR4DTsc	ATGGCCTTCGGACACTTGGTCCTTATTCCAAGGTCTACCTCTTCTATCGCCACCACTGCCGCCTCTTGCTGGAAGTCTAAGAAGTTCGCCGACAACTACTACGCCAACTCTTACGGTAGGAGGGCCCTTTGGCAGTCTGATAGAAACTTGACCAAGGACCACTCTATTAAAACCAGTTTGCAACATAATATTTCTAAGTTGCACTACAACCCTATCGAGAGGGGAAGTAGGTGTAACAAGATCGAGAAAACCTATCTTACCAACGCCTCTAGTTCTGCCCAGAGTCACGAAAGTGAACCAGAAGTCCACGAGAGTCCAAAGGCTCTTGAATCTATTAAAAAGGGATTGGTTATGTTCCTTCAATTCTGTAGATTGTACGCCTTCTTGGGAATGATCCCA…
HlPT1Lsc	ATGGAACTTTCTTCTGTCAGTAGTTTTTCTCTTGGTACTAATCCTTTTATCTCTATTCCACACAATAATAATAATAACTTGAAAGTTTCTTCTTACTGCTGTAAGAGTAAGTCTAGAGTTATTAATTCTACCAATTCTAAGCATTGCTCTCCAAACAACAATAACAACAACAATACCAGTAATAAGACCACTCACTTGTTGGGTTTGTACGGTCAGTCTAGGTGCTTGCTTAAACCTCTTAGTATTTTTTCTTGTAAGGACCAAAGAGGTAACAGTATTAGAGCCTCTGCCCAGATCGAAGATAGACCTCCAGAATCTGGTAACCTTTCTGCTTTGACCAACGTCAAGGATTTCGTCAGTGTCTGCTGGGAGTACGTTAGACCATACACCGCCAAGGGT…
IPKsc	ATGGAATTGAATATTTCTGAATCAAGATCAAGAAGTATAAGATGTATTGTTAAATTGGGTGGTGCTGCTATTACTTGTAAAAATGAATTGGAAAAAATTCATGATGAAAATTTGGAAGTTGTTGCTTGTCAATTGAGACAAGCTATGTTGGAAGGTTCTGCTCCATCTAAAGTTATTGGTATGGATTGGTCTAAAAGACCTGGTTCTTCTGAAATTTCTTGTGATGTTGATGATATTGGTGATCAAAAATCTTCTGAATTTTCTAAATTTGTTGTTGTTCATGGTGCTGGTTCTTTTGGTCATTTTCAAGCTTCTAGATCTGGTGTTCATAAAGGTGGTTTGGAAAAACCAATTGTTAAAGCTGGTTTTGTTGCTACTAGAATTTCTGTTACTAATTTG…
HlOMT1sc	ATGGAATCTTTGAGAGGTCAAGAACAAATTTGGCAATTGATGTTTTCTTTTGTTGATTCTATGGCTTTGAAATGTGCTATTGAGTTGAGAATTGCTGATATTATACATTCTCATGGTAAACCAATTACTTTGTCTCAAATTGCTTCTGGCATTAGGTCTAACTCCAATTCTTCTATTAGTCCAAATATTCCATACTTGTCTAGGATTATGAGATTTTTGGTTAGAAAGAATATTTTCACTGAACACCAAGAGGACAATGATGAAGTTATTTCTTTGTATGGTTTGTCTGATTCTTCTAGATGGTTGTTGAGAGATTTTAAATCTTCTTTGGCTCCAATGGTTTTGATGCAAACTCATCCATTGTCTATGGCTGTTTGGCATTTCTTGGAAGATTATGTT…
