# Supplementary material for: De novo biosynthesis of the hops bioactive flavonoid xanthohumol in yeast
Source: Nat Commun. 2024 Jan 4;15:253. doi: 10.1038/s41467-023-44654-5 (PMC10766616; doi:10.1038/s41467-023-44654-5)
Supplement: Supplementary file 10 — Source Data [file 41467_2023_44654_MOESM10_ESM.xlsx]

## Sheet: Fig.2b
Fig. 2b
			Titer
	Strain		NC(mg/L)	N(mg/L)
	YS103	Repeat 1	10.1466	15.7988
		Repeat 2	10.0056	13.6004
		Repeat 3	11.1841	16.1987
	YS107	Repeat 1	9.3031	29.4
		Repeat 2	8.17374	27.1769
		Repeat 3	16.471	24.0515
	YS111	Repeat 1	8.61302	28.2572
		Repeat 2	8.37206	29.7714
		Repeat 3	9.19627	29.8935
	YS112	Repeat 1	8.9376	27.7087
		Repeat 2	10.834	27.7829
		Repeat 3	12.1378	28.6009
	YS116	Repeat 1	34.8984	34.5317
		Repeat 2	34.3171	35.8955
		Repeat 3	30.947	39.7897
	YS117	Repeat 1	31.4972	25.1315
		Repeat 2	29.1421	40.4369
		Repeat 3	31.0834	38.6604

## Sheet: Fig.2c
Fig. 2b
			Titer
	Strain		DMX(μg/L)
	YS112	Repeat 1	0
		Repeat 2	0
		Repeat 3	0
	YS116	Repeat 1	14.359
		Repeat 2	10.7996
		Repeat 3	9.45347
	YS117	Repeat 1	107.766
		Repeat 2	92.2018
		Repeat 3	112.122

## Sheet: Fig.3b
	Fig. 3b			Titer
数据来源		Strain		NC(mg/L)	N(mg/L)	DMX(μg/L)
20191115-YS116-G-D-M		Control	Repeat 1	25.2811	46.3056	9.9179
			Repeat 2	22.4312	43.93	8.42933
			Repeat 3	27.9805	57.8968	7.60549
		Buffered	Repeat 1	0.973879	73.5039	24.3192
			Repeat 2	0.673773	81.2485	25.7291
			Repeat 3	0.491174	87.8711	52.8314

## Sheet: Fig.3d
Fig. 3d
			Titer
	Strain		DMX(μg/L)
	YS116	Repeat 1	14.2539
		Repeat 2	25.2044
		Repeat 3	21.3114
	MaIDT	Repeat 1	76.7211
		Repeat 2	127.188
		Repeat 3	47.5436
	CtIDT	Repeat 1	11.0116
		Repeat 2	17.0091
		Repeat 3	13.9436
	GuILDT	Repeat 1	11.1629
		Repeat 2	10.1752
		Repeat 3	13.7657
	SfFPT	Repeat 1	9.3788
		Repeat 2	13.8235
		Repeat 3	35.8379
	SfiLDT	Repeat 1	51.3699
		Repeat 2	46.9652
		Repeat 3	89.5169
	HlPT-1	Repeat 1	119.646
		Repeat 2	103.216
		Repeat 3	112.608
	LaPT1	Repeat 1	79.2571
		Repeat 2	132.309
		Repeat 3	149.967
	CsPT3	Repeat 1	59.0402
		Repeat 2	61.3182
		Repeat 3	58.8934
	CsPT4	Repeat 1	34.9481
		Repeat 2	33.0839
		Repeat 3	53.7235
	NphB	Repeat 1	70.0919
		Repeat 2	42.347
		Repeat 3	33.5955
	PcM4DT	Repeat 1	25.6271
		Repeat 2	30.0807
		Repeat 3	52.5756
	AhR4DT	Repeat 1	31.9449
		Repeat 2	42.4182
		Repeat 3	67.8851
	HlPT1L	Repeat 1	55.6855
		Repeat 2	48.5536
		Repeat 3	51.0362

## Sheet: Fig.3e-h
Fig. 3e
	Strain		Relative DMX Titer(%)
	HlPT1L	Repeat 1	1.03063
		Repeat 2	1.12586
		Repeat 3	0.843506
	HlPT1LΔ1-40	Repeat 1	1.09241
		Repeat 2	0.915983
		Repeat 3	1.20969
	HlPT1LΔ1-86	Repeat 1	1.32844
		Repeat 2	1.48041
		Repeat 3	1.24246
Fig. 3f
	MaIDT	Repeat 1	0.934783
		Repeat 2	1.15011
		Repeat 3	0.915108
	MaIDTΔ1-21	Repeat 1	0.940706
		Repeat 2	0.974837
		Repeat 3	1.0705
	MaIDTΔ1-83	Repeat 1	1.89105
		Repeat 2	1.47817
		Repeat 3	1.42576
Fig. 3g
	HlPT-1	Repeat 1	1.0828
		Repeat 2	0.944121
		Repeat 3	0.973079
	HlPT-1Δ1-9	Repeat 1	0.770373
		Repeat 2	0.662789
		Repeat 3	0.683805
	HlPT-1Δ1-39	Repeat 1	0.678001
		Repeat 2	0.878567
		Repeat 3	0.962019
	HlPT-1Δ1-91	Repeat 1	0.929212
		Repeat 2	0.789495
		Repeat 3	0.784668
Fig. 3h
	LaPT1	Repeat 1	1.05019
		Repeat 2	1.03374
		Repeat 3	0.91607
	LaPT1Δ1-17	Repeat 1	0.918535
		Repeat 2	1.04361
		Repeat 3	1.06616
	LaPT1Δ1-44	Repeat 1	0.948703
		Repeat 2	1.06828
		Repeat 3	0.958665
	LaPT1Δ1-82	Repeat 1	1.08345
		Repeat 2	1.44577
		Repeat 3	1.18579

## Sheet: Fig.4b
Fig. 4b
		Titer
Strain		DMX(μg/L)
YS116	Repeat 1	14.2539
	Repeat 2	14.4916
	Repeat 3	13.1144
YS119	Repeat 1	37.0504
	Repeat 2	41.4754
	Repeat 3	48.1095
YS120	Repeat 1	39.1336
	Repeat 2	39.1965
	Repeat 3	24.3624

## Sheet: Fig.4c
Fig. 4c
			Titer
	Strain		DMX(μg/L)
	YS116	Repeat 1	14.359
		Repeat 2	15.3037
		Repeat 3	13.6562
	YS121	Repeat 1	45.1448
		Repeat 2	40.7039
		Repeat 3	35.6765
	YS123	Repeat 1	50.3727
		Repeat 2	52.4079
		Repeat 3	62.9236

## Sheet: Fig.4d
Fig. 4c
			Titer
	Strain		NC(mg/L)	N(mg/L)	p-CA(mg/L)	DMX(μg/L)
	Control	Repeat 1	34.8984	34.5317	0.39516	14.6667
		Repeat 2	34.3171	35.8955	0.356419	11.031
		Repeat 3	20.5898	44.4268	0.0883964	10.4618
	0 h	Repeat 1	12.5694	23.8934	1.21989	24.1689
		Repeat 2	10.7913	20.4228	1.06413	20.5173
		Repeat 3	9.14677	33.3915	0.516759	44.522
	24 h	Repeat 1	7.2083	12.345	0.445215	20.9117
		Repeat 2	9.01006	14.946	0.558184	28.1452
		Repeat 3	8.38835	17.9294	0.668361	38.3693
	0 h+24 h	Repeat 1	6.24162	18.4956	0.606162	30.4837
		Repeat 2	3.37956	10.1433	0.32766	15.0318
		Repeat 3	4.78608	16.203	0.524378	37.059
	24 h (double)	Repeat 1	5.10927	10.0647	0.784136	32.832
		Repeat 2	5.23557	9.79937	0.782646	40.9047
		Repeat 3	3.62427	8.84245	0.681636	39.6819

## Sheet: Fig.4e
Fig. 4e
			Titer
	Strain		NC(mg/L)	N(mg/L)	DMX(mg/L)
	YS116	Repeat 1	26.1457	60.5252	0.0461228
		Repeat 2	27.3392	69.391	0.0500235
		Repeat 3	35.4893	70.2272	0.0484428
	YS125	Repeat 1	86.4802	97.8424	0.155613
		Repeat 2	79.5016	95.6609	0.135741
		Repeat 3	86.3087	103.613	0.157154
	YSC1	Repeat 1	59.9258	87.4311	0.172558
		Repeat 2	63.5756	99.2193	0.187831
		Repeat 3	52.8507	95.6105	0.191746
	YSC3	Repeat 1	50.126	72.4898	5.33363
		Repeat 2	80.7614	103.714	3.06353
		Repeat 3	62.5358	89.8494	3.72529

## Sheet: Fig.5b
Fig. 5b
			Titer
	Strain		p-CA(mg/L)	NC(mg/L)	N(mg/L)
	CRB99	Repeat 1	188.632	0	0
		Repeat 2	241.702	0	0
		Repeat 3	214.968	0	0
	YS1per	Repeat 1	3.63556	9.12605	21.1916
		Repeat 2	3.33689	7.82682	19.2621
		Repeat 3	3.5399	8.36546	19.7555
	YS2per	Repeat 1	3.40218	21.2218	49.9173
		Repeat 2	3.2503	21.8364	53.0642
		Repeat 3	3.04528	24.2904	56.0002

[truncated: 11 more sheets: Fig.5c, Fig.5d, Fig.6b, Supplementary Fig.2a, Supplementary Fig.2b, Supplementary Fig.4a, Supplementary Fig.4b, Supplementary Fig.5b, Supplementary Fig.7, Supplementary Fig.8b, Supplementary Fig.8c]
